# Supplementary material for: Pressure-Induced Detrapping from Self-Trapped Excitons to Free Excitons toward Enhanced Emission and Piezochromism in Ruddlesden–Popper (110)-Oriented Perovskites
Source: ACS Appl Mater Interfaces. 2025 Oct 9;17(42):58452–66. doi: 10.1021/acsami.5c14096 (PMC12557188; doi:10.1021/acsami.5c14096)
Supplement: Supplementary file 2 [file am5c14096_si_002.cif]

data_ace2pbbr4_050gpa
_audit_creation_date               2024-07-05
# start Validation Reply Form
_vrf_PLAT029_ace2pbbr4_050gpa
;
PROBLEM: _diffrn_measured_fraction_theta_full value Low .      0.364 Why?  
RESPONSE: The data come from high-pressure studies and are 
limited by the DAC opening angle.
;
_vrf_PLAT342_ace2pbbr4_050gpa
;
PROBLEM: Low Bond Precision on  C-C Bonds ...............       0.07 Ang.  
RESPONSE: The ESDs of bonds in high-pressure measurements 
strongly depend on the orientation of the structural elements 
with respect to the DAC; the lowest precision is for the 
bonds lying along the DAC axis.
;
_vrf_PLAT910_ace2pbbr4_050gpa
;
PROBLEM: Missing # of FCF Reflection(s) Below Theta(Min).         15 Note  
RESPONSE: These reflections were probably affected 
by unexpected deviations in their intensities for symmetry 
equivalent measurements and omitted during initial data reduction.
;
_vrf_PLAT911_ace2pbbr4_050gpa
;
PROBLEM: Missing FCF Refl Between Thmin & STh/L=    0.600        984 Report
RESPONSE: These reflections were probably affected 
by unexpected deviations in their intensities for symmetry 
equivalent measurements and omitted during initial data reduction.
;
# end Validation Reply Form
_audit_creation_method
;
Olex2 1.5
(compiled 2024.02.16 svn.r378c4104 for OlexSys, GUI svn.r6928)
;
_shelx_SHELXL_version_number       '2018/3'
_audit_contact_author_address      
;
Faculty of Chemistry, Adam Mickiewicz University, 
Uniwersytetu Poznanskiego 8, 
61-614 Poznan, Poland
;
_audit_contact_author_email     
; Andrzej Katrusiak katran@amu.edu.pl
;
_audit_contact_author_name         
;
Szymon Sobczak, Kinga Roszak, Andrzej Katrusiak,
;
_audit_contact_author_phone        
;
Andrzej Katrusiak +4861291590
Miroslaw Maczka +48713954161
;
_publ_contact_author_id_orcid
;
Szymon Sobczak 0000-0001-8234-2503
Kinga Roszak 0000-0002-1370-2111
Andrzej Katrusiak 0000-0002-1439-7278
;
_publ_section_references
;
Dolomanov, O.V., Bourhis, L.J., Gildea, R.J, Howard, J.A.K. & Puschmann, H.
 (2009), J. Appl. Cryst. 42, 339-341.

Sheldrick, G.M. (2015). Acta Cryst. C71, 3-8.
;
_chemical_name_common              ?
_chemical_name_systematic          ?
_chemical_formula_moiety           'Br4 Pb, 2(C2 H7 N2)'
_chemical_formula_sum              'C4 H14 Br4 N4 Pb'
_chemical_formula_weight           645.02
_chemical_melting_point            ?
loop_
  _atom_type_symbol
  _atom_type_description
  _atom_type_scat_dispersion_real
  _atom_type_scat_dispersion_imag
  _atom_type_scat_source
 'C' 'C' 0.0033 0.0016 'International Tables Vol C Tables 4.2.6.8 and 6.1.1.4'
 'H' 'H' 0.0000 0.0000 'International Tables Vol C Tables 4.2.6.8 and 6.1.1.4'
 'Br' 'Br' -0.2901 2.4595
 'International Tables Vol C Tables 4.2.6.8 and 6.1.1.4'
 'N' 'N' 0.0061 0.0033 'International Tables Vol C Tables 4.2.6.8 and 6.1.1.4'
 'Pb' 'Pb' -3.3944 10.1111
 'International Tables Vol C Tables 4.2.6.8 and 6.1.1.4'

_shelx_space_group_comment
;
The symmetry employed for this shelxl refinement is uniquely defined
by the following loop, which should always be used as a source of
symmetry information in preference to the above space-group names.
They are only intended as comments.
;
_space_group_crystal_system        'monoclinic'
_space_group_IT_number             14
_space_group_name_H-M_alt          'P 1 21/c 1'
_space_group_name_Hall             '-P 2ybc'
loop_
  _space_group_symop_operation_xyz
 'x, y, z'
 '-x, y+1/2, -z+1/2'
 '-x, -y, -z'
 'x, -y-1/2, z-1/2'

_cell_length_a                     12.542(9)
_cell_length_b                     9.2166(10)
_cell_length_c                     12.111(2)
_cell_angle_alpha                  90
_cell_angle_beta                   91.33(4)
_cell_angle_gamma                  90
_cell_volume                       1399.7(10)
_cell_formula_units_Z              4
_cell_measurement_reflns_used      1021
_cell_measurement_temperature      293(2)
_cell_measurement_pressure         50000
_cell_measurement_theta_min        4.3690
_cell_measurement_theta_max        23.5160
_shelx_estimated_absorpt_T_max     ?
_shelx_estimated_absorpt_T_min     ?
_exptl_absorpt_coefficient_mu      23.444
_exptl_absorpt_correction_T_min    0.44261
_exptl_absorpt_correction_T_max    1.00000
_exptl_absorpt_correction_type     multi-scan
_exptl_absorpt_process_details
;
CrysAlisPro 1.171.42.89a (Rigaku Oxford Diffraction, 2023)
Empirical absorption correction using spherical harmonics,
implemented in SCALE3 ABSPACK scaling algorithm.
;
_exptl_absorpt_special_details     ?
_exptl_crystal_colour              colourless
_exptl_crystal_density_diffrn      3.061
_exptl_crystal_density_meas        ?
_exptl_crystal_density_method      'not measured'
_exptl_crystal_description         plate
_exptl_crystal_F_000               1152
_exptl_crystal_size_max            0.20
_exptl_crystal_size_mid            0.20
_exptl_crystal_size_min            0.04
_exptl_transmission_factor_max     ?
_exptl_transmission_factor_min     ?
_diffrn_reflns_av_R_equivalents    0.0818
_diffrn_reflns_av_unetI/netI       0.0680
_diffrn_reflns_Laue_measured_fraction_full  0.364
_diffrn_reflns_Laue_measured_fraction_max  0.327
_diffrn_reflns_limit_h_max         8
_diffrn_reflns_limit_h_min         -8
_diffrn_reflns_limit_k_max         11
_diffrn_reflns_limit_k_min         -11
_diffrn_reflns_limit_l_max         14
_diffrn_reflns_limit_l_min         -14
_diffrn_reflns_number              6801
_diffrn_reflns_point_group_measured_fraction_full  0.364
_diffrn_reflns_point_group_measured_fraction_max  0.327
_diffrn_reflns_theta_full          25.242
_diffrn_reflns_theta_max           26.670
_diffrn_reflns_theta_min           4.423
_diffrn_ambient_temperature        293(2)
_diffrn_source 'fine-focus sealed X-ray tube'
_diffrn_source_type 'Enhance (Mo) X-ray Source'
_diffrn_radiation_probe x-ray
_diffrn_radiation_type 'Mo K\a'
_diffrn_radiation_wavelength 0.71073
_diffrn_radiation_monochromator graphite
_diffrn_measurement_device 'four-circle diffractometer'
_diffrn_measurement_device_type 'Xcalibur, Eos'
_diffrn_detector 'CCD plate'
_diffrn_detector_type Eos
_diffrn_detector_area_resol_mean 16.2413
_diffrn_measured_fraction_theta_full  0.364
_diffrn_measured_fraction_theta_max  0.327
_diffrn_orient_matrix_type 'CrysAlisPro convention (1999,Acta A55,543-557)'
_diffrn_orient_matrix_UB_11       0.0510326000
_diffrn_orient_matrix_UB_12      -0.0160970000
_diffrn_orient_matrix_UB_13      -0.0209769000
_diffrn_orient_matrix_UB_21       0.0109700000
_diffrn_orient_matrix_UB_22       0.0753595000
_diffrn_orient_matrix_UB_23      -0.0039795000
_diffrn_orient_matrix_UB_31       0.0217706000
_diffrn_orient_matrix_UB_32      -0.0006649000
_diffrn_orient_matrix_UB_33       0.0544780000
_diffrn_measurement_details
;
List of Runs (angles in degrees, time in seconds):

  # Type    Start    End  Width  t~exp~   \w     \q     \k     \f   Frames
--------------------------------------------------------------------------
  1  \f    -35.00  19.75   0.75   25.00   0.00 -30.00   0.00    --    73
  2  \f    140.00 200.00   0.75   25.00   0.00 -30.00   0.00    --    80
  3  \f    160.00 217.00   0.75   25.00   0.00  30.00   0.00    --    76
  4  \f    -20.00  34.75   0.75   25.00   0.00  30.00   0.00    --    73
  5  \w    -24.00  24.00   0.75   25.00    --   30.00  39.46 -12.90   64
  6  \w    -24.00  24.00   0.75   25.00    --   30.00  39.46 167.10   64
  7  \w    -50.00  10.00   0.75   25.00    --  -30.00  39.46 167.10   80
  8  \w    -50.00  10.00   0.75   25.00    --  -30.00  39.46 -12.90   80
  9  \w    -64.00  -8.50   0.75   25.00    --  -30.00  81.40 -28.90   74
 10  \w    -64.00  -8.50   0.75   25.00    --  -30.00  81.40 151.10   74
 11  \w    -19.00   8.00   0.75   25.00    --   30.00  81.40 151.10   36
 12  \w    -19.00   8.00   0.75   25.00    --   30.00  81.40 -28.90   36
 13  \w    -43.00 -21.25   0.75   25.00    --   30.00 134.60 -56.90   29
 14  \w    -43.00 -21.25   0.75   25.00    --   30.00 134.60 123.10   29
 15  \w    -90.00 -36.00   0.75   25.00    --  -30.00 134.60 123.10   72
 16  \w    -90.00 -36.00   0.75   25.00    --  -30.00 134.60 -56.90   72
;
_diffrn_measurement_method '\w and \f scans'
_reflns_Friedel_coverage           0.000
_reflns_Friedel_fraction_full      .
_reflns_Friedel_fraction_max       .
_reflns_number_gt                  635
_reflns_number_total               968
_reflns_special_details
;
 Reflections were merged by SHELXL according to the crystal
 class for the calculation of statistics and refinement.
 
 _reflns_Friedel_fraction is defined as the number of unique
 Friedel pairs measured divided by the number that would be
 possible theoretically, ignoring centric projections and
 systematic absences.
;
_reflns_threshold_expression       'I > 2\s(I)'
_computing_cell_refinement         'CrysAlisPro 1.171.40.79a (Rigaku OD, 2020)'
_computing_data_collection         'CrysAlisPro 1.171.40.79a (Rigaku OD, 2020)'
_computing_data_reduction          'CrysAlisPro 1.171.40.79a (Rigaku OD, 2020)'
_computing_molecular_graphics      'Olex2 1.3 (Dolomanov et al., 2009)'
_computing_publication_material    'Olex2 1.3 (Dolomanov et al., 2009)'
_computing_structure_refinement    'SHELXL 2018/3 (Sheldrick, 2015)'
_computing_structure_solution      'SHELXT 2018/2 (Sheldrick, 2018)'
_refine_diff_density_max           0.857
_refine_diff_density_min           -1.440
_refine_diff_density_rms           0.201
_refine_ls_extinction_coef         .
_refine_ls_extinction_method       none
_refine_ls_goodness_of_fit_ref     1.081
_refine_ls_hydrogen_treatment      constr
_refine_ls_matrix_type             full
_refine_ls_number_parameters       120
_refine_ls_number_reflns           968
_refine_ls_number_restraints       118
_refine_ls_R_factor_all            0.1137
_refine_ls_R_factor_gt             0.0647
_refine_ls_restrained_S_all        1.017
_refine_ls_shift/su_max            0.000
_refine_ls_shift/su_mean           0.000
_refine_ls_structure_factor_coef   Fsqd
_refine_ls_weighting_details      
 'w=1/[\s^2^(Fo^2^)+(0.0625P)^2^+48.9203P] where P=(Fo^2^+2Fc^2^)/3'
_refine_ls_weighting_scheme        calc
_refine_ls_wR_factor_gt            0.1448
_refine_ls_wR_factor_ref           0.1695
_refine_special_details            ?
_olex2_refinement_description
;
1. Fixed Uiso
 At 1.2 times of:
  All N(H,H) groups
 At 1.5 times of:
  All C(H,H,H) groups
2. Restrained distances
 N4-C3
 1.3 with sigma of 0.02
 N1-C1
 1.3 with sigma of 0.02
 N2-C1
 1.3 with sigma of 0.02
 N3-C3
 1.3 with sigma of 0.02
3. Rigid bond restraints
 N3, C3, C4, N4
 with sigma for 1-2 distances of 0.01 and sigma for 1-3 distances of 0.01
 C2, C1, N1, N2
 with sigma for 1-2 distances of 0.01 and sigma for 1-3 distances of 0.01
4. Uiso/Uaniso restraints and constraints
N4 \\sim C3 \\sim C4 \\sim N3: within 2A with sigma of 0.04 and sigma for
terminal atoms of 0.08 within 2A
C2 \\sim N2 \\sim C1 \\sim N1: within 2A with sigma of 0.04 and sigma for
terminal atoms of 0.08 within 2A
Uanis(N4) \\sim Ueq: with sigma of 0.01 and sigma for terminal atoms of 0.02
Uanis(C2) \\sim Ueq, Uanis(C1) \\sim Ueq, Uanis(N2) \\sim Ueq, Uanis(N1) \\sim
Ueq: with sigma of 0.01 and sigma for terminal atoms of 0.02
5. Rigid body (RIGU) restrains
 N4, C4, C3, N3
 with sigma for 1-2 distances of 0.004 and sigma for 1-3 distances of 0.004
 C2, C1, N2, N1
 with sigma for 1-2 distances of 0.004 and sigma for 1-3 distances of 0.004
6.a X=CH2 refined with riding coordinates:
 N1(H1A,H1B), N2(H2A,H2B), N3(H3A,H3B), N4(H4A,H4B)
6.b Idealised Me refined as rotating group:
 C2(H2C,H2D,H2E), C4(H4C,H4D,H4E)
;
_atom_sites_solution_hydrogens     geom
_atom_sites_solution_primary       ?
_atom_sites_solution_secondary     ?
loop_
  _atom_site_label
  _atom_site_type_symbol
  _atom_site_fract_x
  _atom_site_fract_y
  _atom_site_fract_z
  _atom_site_U_iso_or_equiv
  _atom_site_adp_type
  _atom_site_occupancy
  _atom_site_site_symmetry_order
  _atom_site_calc_flag
  _atom_site_refinement_flags_posn
  _atom_site_refinement_flags_adp
  _atom_site_refinement_flags_occupancy
  _atom_site_disorder_assembly
  _atom_site_disorder_group
 Pb1 Pb 0.1662(2) 0.26169(11) 0.24228(13) 0.0494(19) Uani 1 1 d . . . . .
 Br1 Br 0.3382(7) 0.0514(3) 0.2186(4) 0.064(5) Uani 1 1 d . . . . .
 Br2 Br 0.0133(7) -0.0023(3) 0.2228(4) 0.057(5) Uani 1 1 d . . . . .
 Br3 Br 0.3254(7) 0.4933(3) 0.2608(4) 0.061(5) Uani 1 1 d . . . . .
 Br4 Br 0.1965(7) 0.2187(3) 0.4803(4) 0.067(5) Uani 1 1 d . . . . .
 N1 N 0.378(4) 0.925(3) 0.493(3) 0.063(9) Uani 1 1 d D U . . .
 H1A H 0.350921 0.974355 0.439690 0.075 Uiso 1 1 calc R U . . .
 H1B H 0.360012 0.941568 0.559970 0.075 Uiso 1 1 calc R U . . .
 N2 N 0.476(4) 0.798(3) 0.373(3) 0.071(9) Uani 1 1 d D U . . .
 H2A H 0.448397 0.847402 0.319493 0.085 Uiso 1 1 calc R U . . .
 H2B H 0.521782 0.730956 0.360008 0.085 Uiso 1 1 calc R U . . .
 C1 C 0.448(4) 0.823(4) 0.473(3) 0.062(9) Uani 1 1 d D U . . .
 C2 C 0.489(8) 0.723(4) 0.558(5) 0.071(11) Uani 1 1 d . U . . .
 H2C H 0.456965 0.745553 0.627017 0.107 Uiso 1 1 calc R U . . .
 H2D H 0.564652 0.732505 0.564590 0.107 Uiso 1 1 calc R U . . .
 H2E H 0.470659 0.625499 0.536755 0.107 Uiso 1 1 calc R U . . .
 N3 N 0.177(5) 0.767(3) 0.362(2) 0.06(2) Uani 1 1 d D U . . .
 H3A H 0.207938 0.706312 0.318842 0.077 Uiso 1 1 calc R U . . .
 H3B H 0.157448 0.850378 0.336991 0.077 Uiso 1 1 calc R U . . .
 N4 N 0.190(5) 0.606(2) 0.501(3) 0.058(11) Uani 1 1 d D U . . .
 H4A H 0.220822 0.545575 0.457897 0.070 Uiso 1 1 calc R U . . .
 H4B H 0.178987 0.582470 0.568526 0.070 Uiso 1 1 calc R U . . .
 C3 C 0.160(5) 0.732(3) 0.464(3) 0.066(19) Uani 1 1 d D U . . .
 C4 C 0.113(8) 0.829(4) 0.533(5) 0.11(2) Uani 1 1 d . U . . .
 H4C H 0.140633 0.924707 0.519255 0.162 Uiso 1 1 calc R U . . .
 H4D H 0.127922 0.802789 0.608242 0.162 Uiso 1 1 calc R U . . .
 H4E H 0.037284 0.829037 0.519178 0.162 Uiso 1 1 calc R U . . .

loop_
  _atom_site_aniso_label
  _atom_site_aniso_U_11
  _atom_site_aniso_U_22
  _atom_site_aniso_U_33
  _atom_site_aniso_U_23
  _atom_site_aniso_U_13
  _atom_site_aniso_U_12
 Pb1 0.066(5) 0.0385(7) 0.0439(13) -0.0003(6) 0.009(2) 0.0001(10)
 Br1 0.093(14) 0.0427(18) 0.058(3) 0.0015(16) 0.002(6) 0.007(3)
 Br2 0.052(13) 0.0490(19) 0.072(4) -0.0001(18) 0.010(6) 0.000(3)
 Br3 0.085(14) 0.0462(18) 0.053(3) -0.0047(17) 0.018(6) -0.007(3)
 Br4 0.100(15) 0.059(2) 0.041(3) 0.0014(17) 0.004(7) 0.002(3)
 N1 0.064(19) 0.064(12) 0.059(14) -0.005(11) 0.002(13) -0.002(12)
 N2 0.08(2) 0.066(13) 0.069(10) 0.007(10) 0.014(12) 0.011(14)
 C1 0.062(13) 0.060(11) 0.065(10) -0.003(8) 0.002(9) -0.004(9)
 C2 0.07(2) 0.081(15) 0.064(13) 0.000(12) -0.005(15) 0.003(14)
 N3 0.10(6) 0.047(14) 0.047(16) 0.005(11) 0.01(2) -0.004(18)
 N4 0.07(2) 0.060(11) 0.049(15) 0.009(9) 0.014(16) 0.011(13)
 C3 0.10(5) 0.057(13) 0.041(16) 0.000(10) 0.02(2) 0.021(18)
 C4 0.17(7) 0.058(18) 0.10(3) -0.014(18) 0.07(4) 0.01(3)

_geom_special_details
;
 All esds (except the esd in the dihedral angle between two l.s. planes)
 are estimated using the full covariance matrix.  The cell esds are taken
 into account individually in the estimation of esds in distances, angles
 and torsion angles; correlations between esds in cell parameters are only
 used when they are defined by crystal symmetry.  An approximate (isotropic)
 treatment of cell esds is used for estimating esds involving l.s. planes.
;
loop_
  _geom_bond_atom_site_label_1
  _geom_bond_atom_site_label_2
  _geom_bond_distance
  _geom_bond_site_symmetry_2
  _geom_bond_publ_flag
 Pb1 Br1 2.919(7) . ?
 Pb1 Br2 3.104(6) . ?
 Pb1 Br2 3.166(7) 2 ?
 Pb1 Br3 2.928(6) . ?
 Pb1 Br4 2.926(4) . ?
 Pb1 Br4 3.210(6) 4_565 ?
 N1 H1A 0.8600 . ?
 N1 H1B 0.8600 . ?
 N1 C1 1.31(2) . ?
 N2 H2A 0.8600 . ?
 N2 H2B 0.8600 . ?
 N2 C1 1.29(2) . ?
 C1 C2 1.46(5) . ?
 C2 H2C 0.9600 . ?
 C2 H2D 0.9600 . ?
 C2 H2E 0.9600 . ?
 N3 H3A 0.8600 . ?
 N3 H3B 0.8600 . ?
 N3 C3 1.30(2) . ?
 N4 H4A 0.8600 . ?
 N4 H4B 0.8600 . ?
 N4 C3 1.298(19) . ?
 C3 C4 1.37(8) . ?
 C4 H4C 0.9600 . ?
 C4 H4D 0.9600 . ?
 C4 H4E 0.9600 . ?

loop_
  _geom_angle_atom_site_label_1
  _geom_angle_atom_site_label_2
  _geom_angle_atom_site_label_3
  _geom_angle
  _geom_angle_site_symmetry_1
  _geom_angle_site_symmetry_3
  _geom_angle_publ_flag
 Br1 Pb1 Br2 85.92(19) . . ?
 Br1 Pb1 Br2 177.12(12) . 2 ?
 Br1 Pb1 Br3 89.27(19) . . ?
 Br1 Pb1 Br4 85.83(17) . . ?
 Br1 Pb1 Br4 80.54(16) . 4_565 ?
 Br2 Pb1 Br2 96.25(10) . 2 ?
 Br2 Pb1 Br4 93.22(14) . 4_565 ?
 Br2 Pb1 Br4 101.20(15) 2 4_565 ?
 Br3 Pb1 Br2 88.55(18) . 2 ?
 Br3 Pb1 Br2 175.2(2) . . ?
 Br3 Pb1 Br4 86.48(16) . 4_565 ?
 Br4 Pb1 Br2 91.99(16) . . ?
 Br4 Pb1 Br2 92.18(17) . 2 ?
 Br4 Pb1 Br3 87.15(15) . . ?
 Br4 Pb1 Br4 165.0(3) . 4_565 ?
 Pb1 Br2 Pb1 165.6(2) . 2_545 ?
 Pb1 Br4 Pb1 161.9(3) . 4_566 ?
 H1A N1 H1B 120.0 . . ?
 C1 N1 H1A 120.0 . . ?
 C1 N1 H1B 120.0 . . ?
 H2A N2 H2B 120.0 . . ?
 C1 N2 H2A 120.0 . . ?
 C1 N2 H2B 120.0 . . ?
 N1 C1 C2 123(5) . . ?
 N2 C1 N1 120(4) . . ?
 N2 C1 C2 116(5) . . ?
 C1 C2 H2C 109.5 . . ?
 C1 C2 H2D 109.5 . . ?
 C1 C2 H2E 109.5 . . ?
 H2C C2 H2D 109.5 . . ?
 H2C C2 H2E 109.5 . . ?
 H2D C2 H2E 109.5 . . ?
 H3A N3 H3B 120.0 . . ?
 C3 N3 H3A 120.0 . . ?
 C3 N3 H3B 120.0 . . ?
 H4A N4 H4B 120.0 . . ?
 C3 N4 H4A 120.0 . . ?
 C3 N4 H4B 120.0 . . ?
 N3 C3 C4 120(3) . . ?
 N4 C3 N3 120(3) . . ?
 N4 C3 C4 120(4) . . ?
 C3 C4 H4C 109.5 . . ?
 C3 C4 H4D 109.5 . . ?
 C3 C4 H4E 109.5 . . ?
 H4C C4 H4D 109.5 . . ?
 H4C C4 H4E 109.5 . . ?
 H4D C4 H4E 109.5 . . ?

_shelx_res_file
;
TITL ACE2PbBr4_050GPa in P21/c #14
    ace2pbbr4_050gpa.res
    created by SHELXL-2018/3 at 10:48:52 on 05-Jul-2024
REM Best SHELXD solution FINAL CC 72.53
REM Fragments: 8 1
REM reset to P21/c #14
CELL 0.71073 12.542103 9.216561 12.111494 90 91.3271 90
ZERR 4 0.00856 0.000962 0.002162 0 0.0358 0
LATT 1
SYMM -X,0.5+Y,0.5-Z
SFAC C H Br N Pb
UNIT 16 56 16 16 4
DELU N3 C3 C4 N4
SIMU N4 C3 C4 N3
SIMU C2 N2 C1 N1
DFIX 1.3 N4 C3
DELU C2 C1 N1 N2
RIGU N4 C4 C3 N3
RIGU C2 C1 N2 N1
ISOR 0.01 0.02 N4
ISOR 0.01 0.02 C2 C1 N2 N1
DFIX 1.3 N1 C1
DFIX 1.3 N2 C1
DFIX 1.3 N3 C3

L.S. 24 0 0
PLAN  10
CONF
MORE -1
BOND $H
fmap 2 53
acta
OMIT 4 6 2
REM <olex2.extras>
REM <HklSrc "%.\\ace2pbbr4_050gpa.hkl">
REM </olex2.extras>

WGHT    0.062500   48.920303
FVAR       1.06776
PB1   5    0.166190    0.261687    0.242285    11.00000    0.06611    0.03846 =
         0.04394   -0.00033    0.00883    0.00007
BR1   3    0.338175    0.051428    0.218636    11.00000    0.09260    0.04266 =
         0.05796    0.00147    0.00181    0.00670
BR2   3    0.013283   -0.002294    0.222804    11.00000    0.05191    0.04897 =
         0.07195   -0.00014    0.00987    0.00014
BR3   3    0.325422    0.493264    0.260849    11.00000    0.08466    0.04617 =
         0.05266   -0.00469    0.01825   -0.00707
BR4   3    0.196514    0.218682    0.480272    11.00000    0.10046    0.05858 =
         0.04074    0.00144    0.00395    0.00162
N1    4    0.378426    0.924599    0.493241    11.00000    0.06403    0.06412 =
         0.05941   -0.00521    0.00212   -0.00218
AFIX  93
H1A   2    0.350921    0.974355    0.439690    11.00000   -1.20000
H1B   2    0.360012    0.941568    0.559970    11.00000   -1.20000
AFIX   0
N2    4    0.475857    0.797704    0.373101    11.00000    0.07794    0.06558 =
         0.06879    0.00731    0.01395    0.01144
AFIX  93
H2A   2    0.448397    0.847402    0.319493    11.00000   -1.20000
H2B   2    0.521782    0.730956    0.360008    11.00000   -1.20000
AFIX   0
C1    1    0.448136    0.823302    0.473236    11.00000    0.06180    0.05968 =
         0.06462   -0.00325    0.00202   -0.00364
C2    1    0.488561    0.723147    0.557617    11.00000    0.06923    0.08079 =
         0.06395   -0.00018   -0.00536    0.00340
AFIX 137
H2C   2    0.456965    0.745553    0.627017    11.00000   -1.50000
H2D   2    0.564652    0.732505    0.564590    11.00000   -1.50000
H2E   2    0.470659    0.625499    0.536755    11.00000   -1.50000
AFIX   0

N3    4    0.177111    0.766852    0.361704    11.00000    0.09854    0.04680 =
         0.04669    0.00458    0.01410   -0.00431
AFIX  93
H3A   2    0.207938    0.706312    0.318842    11.00000   -1.20000
H3B   2    0.157448    0.850378    0.336991    11.00000   -1.20000
AFIX   0
N4    4    0.190018    0.605834    0.501001    11.00000    0.06610    0.05990 =
         0.04895    0.00880    0.01365    0.01062
AFIX  93
H4A   2    0.220822    0.545575    0.457897    11.00000   -1.20000
H4B   2    0.178987    0.582470    0.568526    11.00000   -1.20000
AFIX   0
C3    1    0.160184    0.732003    0.464155    11.00000    0.10008    0.05668 =
         0.04084    0.00035    0.01555    0.02096
C4    1    0.112989    0.829391    0.532825    11.00000    0.17283    0.05781 =
         0.09689   -0.01351    0.07416    0.01144
AFIX 137
H4C   2    0.140633    0.924707    0.519255    11.00000   -1.50000
H4D   2    0.127922    0.802789    0.608242    11.00000   -1.50000
H4E   2    0.037284    0.829037    0.519178    11.00000   -1.50000
AFIX   0
HKLF 4


REM  ACE2PbBr4_050GPa in P21/c #14
REM wR2 = 0.1695, GooF = S = 1.081, Restrained GooF = 1.017 for all data
REM R1 = 0.0647 for 635 Fo > 4sig(Fo) and 0.1137 for all 968 data
REM 120 parameters refined using 118 restraints

END

WGHT      0.0624     49.0845

REM Highest difference peak  0.857,  deepest hole -1.440,  1-sigma level  0.201
Q1    1   0.1757  0.2255  0.3550  11.00000  0.05    0.86
Q2    1   0.1797  0.2653  0.6001  11.00000  0.05    0.80
Q3    1   0.1480  0.2721  0.1248  11.00000  0.05    0.80
Q4    1   0.0142 -0.1629  0.1801  11.00000  0.05    0.71
Q5    1   0.3956  0.4980  0.3597  11.00000  0.05    0.69
Q6    1   0.1505  0.2982  0.3790  11.00000  0.05    0.68
Q7    1   0.1216  0.9794  0.2810  11.00000  0.05    0.68
Q8    1   0.6713  0.8415  0.5784  11.00000  0.05    0.64
Q9    1   0.1009  0.2961  0.3951  11.00000  0.05    0.63
Q10   1   0.3367  0.3531  0.1588  11.00000  0.05    0.62
;
_shelx_res_checksum                18355
_shelx_hkl_file
;
   0   0   3 118.566 178.905  15
   0   0   3 208.720 144.815   9
   0   0  -3 203.789 153.692  14
   0   0   3 108.467 153.978  16
   0   0   4 406850. 5055.29  15
   0   0   4 413264. 5080.17   9
   0   0  -4 408707. 4720.00  11
   0   0  -4 417377. 4943.17  14
   0   0   4 406981. 5121.71  16
   0   0   4 409698. 4928.92  10
   0   0   5 1.24537 205.314   9
   0   0   5 165.683 286.775  16
   0   0   5 168.931 272.512  15
   0   0  -5-37.8480 201.338  14
   0   0   5 249.106 253.963  10
   0   0  -6 59080.0 2346.97  14
   0   0   6 62619.5 2490.98  10
   0   0   6 61092.3 2596.11  16
   0   0   6 65126.4 2572.69  15
   0   0   7 73.5745 311.882  16
   0   0  -7 279.720 334.890  14
   0   0   7-96.6190 344.028  15
   0   1   3 29156.3 1265.03  16
   0  -1  -3 26747.4 1131.11  14
   0   1  -3 29219.2 1099.16  14
   0  -1   3 30303.7 1215.69   9
   0  -1   3 27524.0 1108.06  16
   0  -1   3 28854.2 1098.17   8
   0  -1   3 29719.0 1107.70  15
   0   1  -3 26406.7 997.825   5
   0  -1  -3 27277.6 1165.87  11
   0  -1  -4 21920.8 1202.03  11
   0   1  -4 20823.5 1102.84  14
   0  -1  -4 20785.4 1151.20  14
   0  -1   4 22391.2 1156.57   8
   0  -1   4 22850.2 1153.13  15
   0  -1   4 21301.2 1158.89  16
   0  -1   4 21386.6 1193.19   9
   0   1   4 23824.7 1363.13  10
   0   1   4 24835.5 1343.55  16
   0   1   4 21696.6 1241.89  15
   0  -1   5 22906.2 1205.92  10
   0   1   5 22466.2 1458.19  16
   0  -1  -5 21601.7 1305.50  14
   0   1  -5 23325.2 1328.30  14
   0  -1   5 21692.8 1354.53   9
   0  -1   5 21070.5 1340.69  16
   0   1   5 24526.0 1567.08  10
   0  -1   5 23444.4 1323.74  15
   0   1   5 21380.2 1400.65  15
   0  -1   6-77.7430 280.862  10
   0  -1   6 52.8855 291.016  15
   0   1  -6 24.4445 281.292   5
   0   1  -6 282.257 383.584  14
   0   1  -7 27410.0 1472.94   5
   0   1  -7 26528.3 1783.60  14
   0  -1   7 30242.5 1969.21  16
   0  -1   7 24315.7 1829.89   9
   0  -1   7 28972.5 1690.34  10
   0  -1   7 27002.0 1786.45  15
   0  -1   8 13790.6 1439.09  15
   0   1  -8 15089.7 1195.42   5
   0  -1   8 12514.1 1256.06  10
   0  -2   0 24981.9 1043.15   3
   0   2  -1 121.397 146.365   5
   0  -2   1 440.363 192.137   3
   0  -2   1-241.686 188.374   8
   0   2   1 381.300 180.113   7
   0   2   1 390.526 180.876   4
   0  -2  -1 340.964 190.869   3
   0  -2  -1 378.293 195.861   6
   0  -2  -2 29403.2 1204.94  11
   0  -2  -2 26960.1 1184.20   6
   0   2   2 30595.2 1306.39   7
   0  -2   2 27206.7 1028.31   1
   0   2   2 29688.7 1222.56  10
   0   2  -2 29028.5 1108.30   5
   0  -2   2 29190.6 1079.72   3
   0   2  -2 28806.4 1023.02   2
   0   2  -2 28695.2 1029.71   4
   0  -2   2 27878.6 1099.71   8
   0  -2   2 29627.2 1123.18   9
   0  -2   3 9.94583 166.378   9
   0  -2   3-31.1490 173.404   8
   0   2  -3 115.767 141.789   2
   0  -2   3 41.0632 158.208   1
   0  -2   3 20.3833 117.933  16
   0   2  -3 172.722 149.995   4
   0  -2   3 18.5267 120.017  15
   0   2  -3 129.315 164.107   5
   0  -2  -3-42.1370 161.631  11
   0   2   3 190.344 161.420  10
   0  -2   3 97.5563 120.040   3
   0   2   3 141.015 203.932   7
   0  -2  -3-129.173 169.578   6
   0   2  -3-100.464 129.446  14
   0   2  -4 4240.92 535.483   5
   0  -2   4 4834.43 585.620   8
   0  -2   4 4102.02 515.398   1
   0   2  -4 4698.36 458.731   4
   0   2   4 5468.42 731.698  10
   0  -2   4 4700.20 593.962   9
   0  -2   4 4564.02 477.748   3
   0  -2   4 5257.99 546.946  15
   0  -2   4 5629.16 596.985  16
   0   2  -4 3727.36 542.922  14
   0   2  -4 4814.08 534.878   2
   0  -2  -4 5113.22 648.967  11
   0  -2   5 157.705 235.714  15
   0   2  -5-190.460 216.400   4
   0  -2   5 126.638 192.540   3
   0   2  -5 100.365 221.313  14
   0  -2   5 178.414 158.573  10
   0   2  -5 224.674 295.468   5
   0  -2   5 222.562 236.919   9
   0  -2   5 225.541 227.094  16
   0  -2   5 139.051 288.758   8
   0   2  -6 93.9930 214.661   4
   0  -2   6-113.435 377.252   9
   0  -2   6 239.090 285.933  15
   0  -2   6 13.5400 231.775  10
   0  -2   6-790.831 521.843   8
   0  -2   6-311.962 349.800  16
   0  -2   6-87.3767 223.358   3
   0   2  -6 231.677 308.663  14
   0   2  -6-680.560 428.842   5
   0  -2   7 1929.96 540.350  15
   0  -2   7 2069.03 641.777   9
   0   2  -7 1026.95 499.308  14
   0  -2   7 1705.31 547.435  16
   0   2  -7 1844.87 501.853   5
   0  -2   8 14610.9 1535.65  16
   0  -2   8 13523.7 1503.56   9
   0  -2   8 12871.8 1326.23  15
   0   2  -8 13195.5 1402.27  14
   0  -2   9-215.087 469.021  15
   0  -2   9-660.855 615.859   9
   0   2  -9 196.411 435.217   5
   0   3   0-184.378 179.375   7
   0   3   0 19.6504 159.762   2
   0  -3   0-26.8529 176.570   8
   0  -3   0-144.552 207.123   3
   0  -3   0-16.6886 163.348   1
   0  -3   0 34.0016 150.357   6
   0   3   0-111.365 159.629   5
   0   3   0 244.896 201.147   4
   0  -3   1 16612.7 1032.09   3
   0  -3  -1 16609.1 898.210   8
   0  -3   1 18100.4 890.486   6
   0   3   1 17636.4 1049.85   4
   0   3   1 17932.3 920.007  10
   0   3  -1 17641.2 981.944   5
   0   3  -1 17501.0 880.275  12
   0   3   1 18771.3 1058.72   2
   0  -3   1 17678.3 990.112   8
   0  -3  -1 17796.4 1088.08   1
   0   3  -1 18155.7 1043.18   4
   0  -3  -1 15549.6 1042.59   3
   0  -3   1 18134.7 1059.23   1
   0  -3  -1 16981.6 1018.16   6
   0   3  -1 18258.8 911.388   7
   0   3   1 16984.1 1009.44   5
   0   3   1 17525.1 1059.06   7
   0   3  -1 16903.2 989.471   2
   0  -3   1 18109.4 905.103   9
   0  -3   2-2.12949 166.658   3
   0  -3  -2 101.728 183.310   1
   0   3  -2-40.7990 171.379   4
   0  -3   2-135.622 206.349   9
   0   3   2 89.9484 216.933   4
   0  -3  -2-2.34372 184.022   3
   0  -3   2-70.8868 167.487   1
   0  -3  -2 7.18489 190.708   6
   0  -3   2 122.133 210.325   8
   0   3   2-10.7865 219.476   7
   0   3  -2-75.5078 184.633  12
   0   3  -2-6.64387 199.179   2
   0  -3  -2 97.2453 181.669  11
   0   3  -2-125.591 244.588   5
   0   3   2 403.465 252.712   2
   0   3   2-46.6238 170.287  10
   0  -3   3 4514.83 446.269  16
   0   3  -3 4628.58 524.007   4
   0   3   3 4610.70 636.051  10
   0  -3  -3 3220.46 532.710   6
   0  -3   3 5237.46 599.349   9
   0  -3   3 4586.52 585.356   8
   0  -3   3 5240.08 473.177  15
   0  -3   3 5286.91 582.298   3
   0  -3   3 5048.68 576.997   1
   0   3  -3 5037.05 465.330  14
   0   3  -3 4489.03 547.202   2
   0   3  -3 4653.22 593.249   5
   0   3   3 4869.14 658.778   7
   0  -3   4 1014.15 240.382   1
   0  -3   4 1231.69 256.874   3
   0   3  -4 1432.48 409.579   5
   0  -3   4 1254.14 254.319  15
   0  -3   4 1161.91 312.901   8
   0  -3   4 620.388 267.340   9
   0   3  -4 1257.27 337.147   2
   0  -3   4 1093.34 228.960  16
   0   3  -4 1250.60 298.503   4
   0   3  -4 1109.92 260.057  14
   0  -3   5 28827.0 1413.80  15
   0   3  -5 28243.3 1567.42   5
   0  -3   5 28292.3 1374.84   3
   0  -3   5 28747.4 1697.91   9
   0  -3   5 26104.0 1551.08   1
   0  -3   5 28881.1 1524.05  16
   0   3  -5 28885.4 1499.66   2
   0  -3   5 27532.4 1584.35   8
   0   3  -5 29750.3 1491.73  14
   0   3  -5 29478.7 1375.06   4
   0   3  -6 1646.52 477.485   5
   0  -3   6 1758.94 427.062   3
   0   3  -6 1917.84 526.287  14
   0  -3   6 1834.66 532.961  16
   0  -3   6 1931.65 592.694   9
   0  -3   6 1536.42 494.633   8
   0   3  -6 2481.57 481.853   4
   0  -3   6 2244.46 515.431  15
   0  -3   7 8667.35 1002.78  15
   0   3  -7 10031.5 1105.46   5
   0  -3   7 9195.21 1173.33   9
   0  -3   7 9605.92 1163.28  16
   0  -3   7 10038.8 1232.35   8
   0   3  -7 8284.64 1033.45  14
   0   3  -8 2040.22 671.700  14
   0  -3   8 3152.34 801.850  16
   0  -3   8 2931.59 719.686   8
   0   3  -8 2793.64 712.016   5
   0  -3   8 2461.99 793.201   9
   0  -3   8 2054.47 688.097  15
   0  -3   9 10343.3 1393.27  15
   0  -3   9 12660.1 1608.29   9
   0   4   0 292721. 4816.20   4
   0   4   0 300571. 4628.53   7
   0   4   0 288765. 3553.15  10
   0  -4   0 283288. 3738.30   9
   0  -4   0 286224. 4434.31   8
   0  -4   0 287144. 4463.50   6
   0   4   0 288919. 4556.11   5
   0  -4   0 289447. 5003.34   3
   0   4   0 290235. 4763.98   2
   0  -4   0 289045. 4975.87   1
   0  -4   1 22322.4 1381.51   3
   0   4   1 23124.6 1376.67   2
   0   4   1 21496.1 1150.84  10
   0   4  -1 20435.3 1131.15  12
   0   4  -1 21932.8 1211.09   7
   0   4  -1 22510.8 1353.15   4
   0  -4  -1 19006.5 1360.78   3
   0   4  -1 23050.6 1364.35   2
   0  -4  -1 20960.3 1276.28   6
   0  -4   1 23191.5 1418.77   1
   0  -4  -1 21411.9 1199.64   8
   0   4   1 21947.1 1353.27   4
   0  -4   1 21512.9 1167.41   6
   0   4  -1 22420.6 1298.06   5
   0  -4  -1 21583.0 1390.58   1
   0  -4   1 23329.2 1171.66   9
   0   4   1 21805.8 1374.08   7
   0  -4   1 21777.4 1290.15   8
   0   4   1 21196.3 1359.45   5
   0   4  -2 143935. 3348.04   2
   0   4   2 141564. 3590.05   7
   0   4  -2 143116. 3383.52   4
   0   4  -2 142855. 3358.72   5
   0  -4   2 149597. 3549.77   3
   0  -4  -2 144331. 3765.71   1
   0  -4   2 142102. 3382.71   8
   0   4   2 148158. 3311.42  10
   0  -4   2 146059. 2804.87   6
   0  -4  -2 161379. 3726.82   6
   0   4  -2 141041. 3031.89  12
   0  -4   2 150703. 3215.12   9
   0   4  -2 150161. 2997.73   7
   0  -4   2 146923. 3496.34   1
   0  -4  -2 150141. 3288.95   8
   0   4   2 157632. 3851.56   4
   0   4   2 145935. 3553.99   2
   0   4   3 20110.6 1433.19  10
   0   4   3 21287.3 1492.16   7
   0   4   3 21598.4 1395.80   2
   0  -4   3 16563.2 1143.41   9
   0  -4  -3 16549.8 1235.03   1
   0   4  -3 14824.5 1089.71   4
   0   4  -3 15078.6 891.363  13
   0   4  -3 14891.3 1033.24  12
   0  -4   3 14380.0 773.238  16
   0  -4   3 15848.2 1163.58   1
   0  -4   3 16581.6 1184.40   3
   0   4  -3 15582.2 977.442   7
   0  -4   3 16072.3 870.486   6
   0   4  -3 14721.5 1122.58   5
   0   4  -3 15982.3 1146.98   2
   0  -4   3 13832.1 894.293  15
   0  -4   3 14908.8 1152.46   8
   0  -4  -3 14731.3 1242.91   6
   0  -4   4 146397. 3030.27  15
   0   4  -4 138348. 2824.77  14
   0   4  -4 138895. 3390.87   4
   0   4  -4 141649. 3465.38   2
   0   4  -4 132619. 3563.23   5
   0  -4   4 131087. 3491.51   1
   0  -4   4 143169. 3505.23   3
   0  -4   4 140386. 2917.13  16
   0  -4   4 139916. 3644.42   9
   0  -4   4 136122. 3584.22   8
   0   4  -4 140174. 2916.66  13
   0   4  -5 1970.00 519.770   4
   0  -4   5 1395.85 426.374   3
   0  -4   5 1422.50 518.287   9
   0  -4   5 1688.59 525.120   8
   0  -4   5 1541.01 485.328   1
   0  -4   5 1653.75 424.462  15
   0   4  -5 2154.31 597.919   5
   0   4  -5 1874.23 545.850   2
   0   4  -5 1719.09 428.242  14
   0  -4   5 2048.44 503.526  16
   0  -4   6 53889.2 2711.82   9
   0   4  -6 56519.6 2561.84   5
   0   4  -6 59801.2 2349.62  14
   0   4  -6 53298.0 2488.34   2
   0  -4   6 52531.7 2639.78   1
   0   4  -6 56371.1 2247.88   4
   0  -4   6 56935.5 2446.76  16
   0  -4   6 53704.2 2570.30   8
   0  -4   6 52504.1 2260.75   3
   0  -4   6 58881.5 2317.59  15
   0  -4   7 6834.52 944.402  15
   0  -4   7 7709.88 1079.96  16
   0   4  -7 7911.36 1018.83  14
   0  -4   7 6721.62 1062.31   8
   0   4  -7 7082.56 1051.95   5
   0  -4   7 6690.63 1142.93   9
   0  -4   8 39714.4 2345.78  15
   0  -4   8 36871.7 2568.78   9
   0   4  -8 34261.8 2228.39   5
   0  -4   8 35716.0 2427.74   8
   0  -4   9 572.101 560.098   8
   0   4  -9-174.223 628.371   5
   0  -4   9-834.824 597.954   9
   0  -4   9 579.928 540.337  15
   0  -4  10 9767.08 1419.11  15
   0   4 -10 5807.76 1705.81   5
   0  -4  10 8216.08 1547.99   9
   0   5   0-265.497 392.122   4
   0  -5   0 72.4840 231.669   9
   0   5   0-503.392 420.289   2
   0   5   0-39.8392 305.650   7
   0  -5   0 235.297 350.275   3
   0  -5   0-263.741 376.892   6
   0   5   0-416.508 256.193  10
   0   5   0-964.719 518.042   5
   0  -5   0 185.809 326.692   8
   0  -5   0 252.473 330.477   1
   0  -5   1 3592.53 676.331   8
   0   5   1 3405.83 677.192   5
   0   5  -1 3635.71 625.401   7
   0   5   1 3928.92 764.599   4
   0  -5   1 4415.26 658.662   6
   0   5   1 3676.13 683.275   7
   0  -5   1 4195.74 764.395   3
   0  -5  -1 3600.31 793.882   3
   0   5  -1 4757.04 750.598   5
   0   5  -1 5034.56 811.528   4
   0   5  -1 3902.32 695.842  12
   0  -5  -1 3994.99 731.718   1
   0   5   1 4437.47 741.762   2
   0   5   1 3639.77 558.272  10
   0  -5   1 5210.34 677.734   9
   0   5  -1 4627.57 725.775   2
   0  -5  -1 4229.41 753.416   6
   0  -5   1 5196.85 839.525   1
   0  -5  -1 3665.98 635.754   8
   0  -5   2 2032.43 470.283   6
   0  -5   2 1233.41 517.549   8
   0  -5  -2 2962.95 624.894   8
   0   5  -2 1521.53 511.663   4
   0   5   2 2149.32 567.128   7
   0   5   2 2183.49 643.436   2
   0  -5   2 2260.00 512.378   9
   0  -5  -2 1208.92 477.912   1
   0   5  -2 1598.95 540.935   2
   0  -5  -2 1668.84 599.946   3
   0  -5   2 1938.71 552.472   1
   0   5  -2 2459.21 537.067   7
   0   5  -2 1395.40 517.854   5
   0   5   2 1862.88 581.814   4
   0   5   2 2303.29 540.647  10
   0   5  -2 2391.97 576.486  12
   0  -5  -2 1743.21 516.721   6
   0  -5   2 807.930 417.393   3
   0   5  -3 8996.67 1044.34   5
   0   5  -3 8080.50 998.179   2
   0  -5   3 7137.54 992.240   1
   0   5   3 6566.14 949.859   7
   0  -5  -3 6138.64 826.741   6
   0  -5   3 7262.44 944.416   8
   0  -5  -3 6299.02 910.119   1
   0  -5   3 7647.33 895.702   9
   0   5  -3 8041.51 877.833   7
   0   5   3 6262.92 837.014  10
   0   5  -3 5955.21 848.976   4
   0   5  -3 8687.64 967.704  12
   0   5   3 7282.49 937.747   2
   0  -5   3 7284.04 951.154   3
   0   5  -4 8124.23 996.081   4
   0   5  -4 8763.29 1050.72   2
   0   5  -4 8414.74 1090.59   5
   0  -5   4 7954.18 1044.29   8
   0   5  -4 10222.1 1105.41  12
   0  -5   4 8234.74 1037.93   1
   0  -5   4 8198.71 977.982   9
   0  -5   4 8712.98 1035.78   3
   0   5  -5-1068.72 595.004  12
   0  -5   5 48.5856 385.377   1
   0   5  -5 455.166 520.032   5
   0   5  -5 227.677 475.122   4
   0  -5   5 158.659 396.706   9
   0   5  -5 96.0315 447.230   2
   0  -5   5-244.074 413.824   8
   0  -5   5 24.8862 365.263   3
   0  -5   6 3685.64 862.322   1
   0  -5   6 3578.45 859.360   8
   0  -5   6 3936.99 760.099   3
   0   5  -6 4424.92 851.740   4
   0   5  -6 3897.68 835.839   5
   0  -5   6 4538.92 912.687   9
   0   5  -6 3385.46 827.615  12
   0   5  -6 3259.06 775.488   2
   0  -5   7 7260.81 1131.33   8
   0   5  -7 6655.08 1148.61   5
   0  -5   7 6366.26 1110.50   9
   0  -5   8 7548.81 1315.32   8
   0  -5   8 9602.09 1433.50   9
   0   5  -8 9220.33 1353.69   5
   0   5  -9-543.699 655.266   5
   0  -5   9 927.755 787.342   9
   0  -5   9-130.425 662.670   8
   0  -5  10 2567.78 971.545   9
   0   5 -10 234.365 1059.71   5
   0   6   0 9234.44 1136.53   5
   0   6   0 7549.94 1042.39   4
   0   6   0 8748.79 1107.54   2
   0  -6   0 7100.31 1043.49   3
   0   6   0 8495.43 1067.56   7
   0  -6   0 9366.93 1086.01   8
   0  -6   0 8714.98 997.782   6
   0  -6   0 7562.90 1082.66   1
   0   6  -1 1401.86 549.370   7
   0   6   1 1706.81 604.245   7
   0  -6   1 1006.93 560.502   1
   0  -6   1 664.095 480.009   8
   0  -6  -1 1063.95 453.365   6
   0   6  -1 1183.26 569.581   4
   0   6   1 1151.69 555.089   4
   0  -6  -1 1505.62 549.177   8
   0   6  -1 2053.16 642.549   2
   0  -6  -1 1606.61 689.406   3
   0  -6   1 1664.77 583.618   3
   0  -6   1 1523.17 504.292   6
   0   6   1 537.581 468.804   2
   0  -6  -1 1044.04 559.525   1
   0   6  -1 1941.92 607.085   5
   0  -6  -2 910.252 458.585   8
   0  -6  -2 654.766 508.073   1
   0  -6   2 1003.04 523.652   8
   0  -6   2 983.513 570.148   1
   0  -6  -2 1055.75 573.764   3
   0  -6   2 975.971 448.452   6
   0   6   2 328.958 369.529  10
   0   6   2 978.204 539.526   2
   0  -6   2 1456.59 572.378   3
   0   6   2 167.023 424.047   4
   0   6  -2 832.729 537.602   2
   0  -6  -2 373.621 328.274   6
   0   6  -2 715.516 539.333   4
   0  -6   2 1602.70 511.733   9
   0   6  -2 864.669 578.669   5
   0   6  -2 448.479 440.100   7
   0   6   2 913.519 506.111   7
   0   6  -3 3629.20 865.915   5
   0   6  -3 3251.24 818.341   2
   0   6  -3 2793.44 708.653  12
   0  -6   3 3097.83 810.981   1
   0  -6   3 3342.10 782.098   8
   0   6  -3 1796.62 731.618   4
   0  -6   3 3063.90 646.747   9
   0  -6   3 2358.00 704.148   3
   0  -6   4 7842.56 1048.90   9
   0  -6   4 7892.27 1151.76   1
   0  -6   4 7507.13 1155.72   8
   0  -6   4 6595.89 1000.95   3
   0   6  -4 6866.68 1046.70  12
   0   6  -4 6482.69 1017.65   2
   0   6  -4 5203.85 895.908   4
   0   6  -4 7543.90 1101.93   5
   0   6  -5 583.243 651.786   2
   0   6  -5 1345.64 658.622   4
   0  -6   5 848.197 651.283   1
   0  -6   5 442.497 491.243   3
   0   6  -5 84.6698 578.814   5
   0  -6   5-141.639 454.552   9
   0   6  -5 737.215 555.658  12
   0  -6   5 889.966 669.063   8
   0   6  -6 2348.34 853.350  12
   0   6  -6 1999.77 772.489   5
   0  -6   6 1910.15 778.783   1
   0   6  -6 1642.87 630.493   4
   0  -6   6 1907.80 798.381   8
   0  -6   6 1706.32 669.082   9
   0  -6   6 1290.56 544.860   3
   0   6  -6 1188.04 660.903   2
   0   6  -7 4520.36 1259.25  12
   0  -6   7 7183.59 1275.68   8
   0   6  -7 6627.38 1212.57   5
   0  -6   7 8326.38 1382.46   9
   0   6  -8 5464.74 1235.61   5
   0   6  -8 3213.68 1198.67  12
   0  -6   8 4576.75 1157.73   8
   0  -6   8 3890.45 1108.26   9
   0  -6   9-1162.46 933.327   8
   0   6  -9 107.462 821.360  12
   0  -6   9 493.459 636.315   9
   0   6  -9-29.8512 809.629   5
   0  -6  10 1053.13 824.733   9
   0   6 -10 718.846 837.657  12
   0   6 -10-77.4792 1195.47   5
   0  -6  10 3528.05 1175.34   8
   0   7   0-567.392 561.984   4
   0   7   0 665.126 740.478   5
   0  -7   0-401.114 508.107   8
   0   7   0-146.786 527.792   2
   0  -7   0-294.959 532.645   1
   0   7   0 185.405 482.015   7
   0  -7   0 313.194 401.881   6
   0  -7   0-492.728 583.476   3
   0   7  -1 1583.66 912.115   4
   0  -7  -1 3436.43 924.438   1
   0   7   1 1985.22 723.568   7
   0   7  -1 3399.36 884.879   2
   0  -7   1 2967.13 676.031   6
   0   7   1 2469.85 759.203   2
   0   7  -1 4133.08 900.213   5
   0  -7   1 3099.75 865.386   3
   0  -7  -1 3010.89 669.456   6
   0  -7   1 3277.77 805.514   8
   0   7  -1 1650.18 668.628   7
   0   7   1 3258.90 843.740   4
   0  -7   1 2494.65 762.377   1
   0  -7  -1 1700.84 744.380   3
   0  -7  -1 3401.04 821.428   8
   0  -7  -2 188.721 451.987   8
   0   7  -2 32.7544 493.772   4
   0  -7   2 254.075 585.026   8
   0   7   2 282.830 591.329   2
   0   7  -2 1002.04 624.093   5
   0   7   2-795.247 562.602   7
   0  -7  -2-181.669 571.723   3
   0  -7   2 157.316 559.201   3
   0   7  -2-905.900 736.907   2
   0  -7  -2-218.653 575.313   1
   0  -7   2 53.9129 502.072   1
   0   7  -3 685.575 596.714   4
   0  -7   3-158.730 513.280   1
   0  -7   3 591.299 565.332   3
   0  -7   3-190.283 583.943   8
   0   7  -3 838.045 671.344   5
   0   7  -3 9.26434 537.747   2
   0  -7   4-228.999 572.402   8
   0   7  -4 525.080 648.563   2
   0  -7   4 27.7736 559.886   1
   0   7  -4 130.934 588.026   5
   0   7  -4-23.0277 610.780   4
   0  -7   4 788.460 573.800   3
   0  -7   5 2910.40 871.617   8
   0   7  -5 3431.14 886.671   4
   0  -7   5 5311.40 1096.77   9
   0  -7   5 2836.77 867.144   3
   0   7  -5 2930.16 924.332   2
   0  -7   5 4251.90 1051.24   1
   0   7  -5 3364.81 935.520  12
   0   7  -5 4329.78 1116.80   5
   0  -7   6 755.814 762.406   1
   0   7  -6-506.354 724.342   5
   0   7  -6 183.714 574.285   4
   0   7  -6-693.884 735.639  12
   0  -7   6-52.1515 709.364   8
   0  -7   6 686.165 575.390   3
   0   7  -6 516.492 659.366   2
   0  -7   6-1814.64 784.996   9
   0   7  -7-788.910 1017.06  12
   0  -7   7-413.355 721.746   9
   0  -7   7 1341.43 941.675   8
   0   7  -7-393.616 800.857   5
   0   7  -8-710.610 845.826  12
   0  -7   8-1127.81 791.854   9
   0   7  -8 445.589 796.863   5
   0  -7   8 1433.44 949.396   8
   0  -7   9 4350.62 1329.38   9
   0  -7   9 3661.99 1190.10   8
   0   7  -9 2260.51 1211.40  12
   0   7  -9 96.0514 1117.72   5
   0   7 -10 192.511 1058.35   5
   0  -7  10 1442.16 963.488   9
   0  -7  10-249.608 812.750   8
   0   7 -10 207.641 917.436  12
   0   8   0 20202.4 2031.36   2
   0  -8   0 14803.2 1835.39   3
   0  -8   0 19045.6 2092.91   1
   0   8   0 17426.1 1936.34   7
   0  -8   0 19225.8 1831.25   8
   0  -8  -1 5285.86 1057.12   8
   0   8   1 4317.12 1114.42   2
   0   8   1 4602.55 1115.49   7
   0   8  -1 3263.48 974.657   2
   0  -8   1 3993.82 1060.68   8
   0  -8  -1 3439.45 1099.49   3
   0  -8  -1 3211.32 989.255   1
   0  -8   1 3870.93 1095.37   1
   0  -8   1 3108.70 945.615   3
   0   8  -1 2354.41 968.883   7
   0   8  -1 5565.31 1141.65   5
   0   8  -1 1346.12 951.717   4
   0  -8   2 17707.7 1928.22   3
   0   8  -2 20544.7 2031.12   2
   0  -8   2 23340.5 2327.81   1
   0   8  -2 22200.7 2128.09   5
   0  -8   2 18507.7 1973.20   8
   0  -8   3 3335.90 1000.92   8
   0   8  -3 804.985 1004.90   4
   0  -8   3 2863.65 1062.43   1
   0  -8   3 2823.65 966.194   3
   0   8  -3 5269.39 1173.98   5
   0   8  -3 5600.39 1214.02   2
   0   8  -4 17648.6 1955.07   2
   0  -8   4 17052.4 2063.14   1
   0   8  -4 16435.5 1932.45   5
   0  -8   4 16028.3 1985.27   8
   0   8  -4 14842.6 1740.78   4
   0  -8   4 14872.5 1742.04   3
   0   8  -5 0.23510 737.703   4
   0   8  -5 598.167 786.733   2
   0  -8   5 290.517 748.032   8
   0  -8   5 373.129 727.474   3
   0  -8   5-102.989 748.708   1
   0   8  -5 277.064 807.900   5
   0   8  -6 11463.6 1680.37   2
   0   8  -6 11622.9 1712.87   5
   0  -8   6 9695.33 1490.34   3
   0  -8   6 12424.4 1853.60   8
   0  -8   6 9770.33 1668.06   1
   0   8  -6 9795.73 1465.41   4
   0  -8   7 3520.20 1168.11   8
   0   8  -7 5279.19 1316.68   5
   0   8  -8 7407.92 1586.57   5
   0  -8   8 5648.95 1393.94   9
   0   8  -8 4374.90 1440.82  12
   0  -8   8 8417.91 1795.72   8
   0   8  -9-927.949 1115.81  12
   0  -8   9-799.726 874.751   9
   0  -8   9-1325.26 1235.58   8
   0   8  -9 84.0861 1061.45   5
   0   8 -10 2515.01 1413.72  12
   0  -8  10 5266.22 1515.97   9
   0  -8  10 5791.76 1591.50   8
   0  -9   0-1654.18 1077.25   3
   0  -9   0 239.732 727.749   1
   0   9   0 1210.15 867.304   7
   0   9   0-267.849 745.285   2
   0  -9   0 117.672 626.236   8
   0   9  -1-2103.01 1023.21   2
   0  -9   1-197.745 827.409   1
   0  -9   1 1617.43 844.168   8
   0   9  -1 171.341 740.010   4
   0  -9   1-1014.68 857.818   3
   0   9  -2 131.436 793.304   4
   0   9  -2-2603.67 1063.26   2
   0  -9   2-1494.72 892.106   3
   0  -9   2-506.549 899.643   1
   0   9  -2-2844.14 1169.28   5
   0  -9   2-458.877 827.059   8
   0   9  -3 782.239 871.374   2
   0  -9   3-47.3139 758.678   8
   0   9  -3 191.319 860.334   4
   0  -9   3-134.618 682.979   3
   0   9  -3-1156.05 924.720   5
   0  -9   3 422.666 747.818   1
   0   9  -4-119.754 719.693   4
   0  -9   4-1054.76 955.781   8
   0   9  -4-781.854 1022.65   2
   0  -9   4 355.609 765.023   1
   0  -9   4-178.338 687.176   3
   0   9  -4 42.8836 893.428   5
   0  -9   5 457.740 733.129   8
   0   9  -5 444.252 844.311   2
   0  -9   5 1333.91 1023.38   1
   0   9  -5-1514.48 913.754   4
   0  -9   5 206.206 746.563   3
   0   9  -5 1671.72 1101.79   5
   0   9  -6 125.825 887.405   5
   0  -9   6-178.586 939.178   8
   0  -9   6 594.227 989.868   1
   0  -9   6 628.905 787.502   3
   0   9  -6 344.948 1114.30   4
   0   9  -6-981.174 997.996   2
   0   9  -7 221.335 953.166   5
   0  -9   7 2533.31 1267.31   8
   0  -9   8 2775.28 1397.07   8
   0   9  -8-26.7495 1045.22   5
   0  10  -2 379.056 896.715   2
   0 -10   2 471.433 1095.72   1
   0 -10   2 1381.14 935.486   8
   0 -10   2 2396.65 1146.39   3
   0 -10   3 4210.59 1348.87   3
   0  10  -3 5020.65 1417.45   2
   0  10  -3 1812.92 1424.54   4
   0 -10   3 3424.49 1337.47   1
   0  10  -3 4236.61 1528.89   5
   0 -10   3 3407.49 1296.14   8
   0  10  -4 2105.39 1254.47   2
   0 -10   4 3377.67 1253.05   8
   0  10  -4-193.100 820.070   4
   0 -10   4 3707.97 1451.23   1
   0 -10   4 894.216 922.694   3
   0  10  -4 1096.74 944.366   5
   0  10  -5-165.887 913.752   4
   0 -10   5 70.9066 967.734   8
   0  10  -5 3101.48 1266.17   5
   0 -10   5 3055.62 1241.98   3
   0  10  -5 1722.19 1152.70   2
   0 -10   5 1823.40 1303.58   1
   0  10  -6 96.5816 967.581   4
   0  10  -6 1304.85 1106.60   2
   0  10  -6-305.116 1157.61   5
   0 -10   6 1940.66 1162.68   8
   0 -10   6 3504.91 1319.12   3
   0 -11   4 2153.36 1586.94   1
   1   0   3-15.0867 143.375  15
   1   0   3 65.1917 132.899   9
   1   0   3 5.06679 106.164  16
  -1   0  -3-9.25501 139.833  11
   1   0   3 167.072 156.119  10
   1   0   4 74227.1 2068.97  15
   1   0   4 81119.8 2082.94   9
   1   0   4 81536.2 2089.48  10
  -1   0  -4 80766.6 2050.89  11
  -1   0  -4 75440.5 2097.49  14
   1   0   4 80669.3 2169.57  16
   1   0   5 193.668 244.141   9
   1   0   5 45.2476 239.964  15
   1   0   5 48.3094 213.228  16
   1   0   5 229.714 219.747  10
  -1   0  -5 174.174 266.373  11
  -1   0  -5 84.0069 172.569   5
  -1   0  -5 192.248 259.498  14
   1   0   6 11000.0 728.673   7
  -1   0  -6 10310.0 1024.95  14
  -1   0  -6 10346.8 959.736  11
   1   0   6 10316.9 994.674  10
  -1   0  -6 11694.7 763.203   5
   1   0   6 10048.4 987.142   9
   1   0   6 11559.5 1068.49  16
   1   0   6 10888.6 1041.58  15
  -1   0  -7 215.201 342.454  11
  -1   0  -7 286.255 311.098   5
   1   0   7-196.726 380.555  15
   1   0   7-30.3697 328.682  16
   1   0   7 160.347 338.862  10
   1   0   7-42.6654 361.624   9
  -1   0  -7 218.905 344.372  14
   1   0   8 45955.0 2576.25  16
   1   0   8 39810.2 2430.49   9
  -1   0  -8 43636.4 2321.38  11
   1   0   8 47559.2 2483.47  10
   1   0   8 50341.4 2595.96  15
   1   0   9 149.106 465.986  10
   1   0   9 1087.40 626.321  15
   1   0   9 404.272 480.534  16
  -1   0  -9 49.9454 500.160  14
  -1   0 -10 752.924 754.596  14
   1   0  10 828.671 861.185  15
   1   0  10 1089.41 751.821  16
   1   0  10 1434.51 776.261  10
  -1  -1  -3 2228.68 344.691  11
  -1  -1  -3 1973.62 292.828  14
   1   1   3 2303.33 327.250  15
   1  -1   3 2001.46 347.454   9
   1   1   3 2038.97 315.923  16
   1  -1   3 2025.58 283.213   8
  -1  -1  -3 2137.37 312.425   6
   1  -1   3 2451.55 376.468  16
   1   1   3 2125.45 341.620  10
   1  -1   3 2118.72 318.386  15
   1  -1   4 88224.3 2339.33   9
   1  -1   4 85965.4 1966.15   8
  -1  -1  -4 83939.5 2073.83   6
  -1  -1  -4 81745.5 2216.21  14
   1   1   4 84830.4 2003.45   7
   1   1   4 82914.6 2347.40  10
   1  -1   4 82048.9 1903.20  10
  -1  -1  -4 83022.0 2277.08  11
   1   1   4 83810.2 2079.40   9
   1   1   4 82790.5 2233.38  15
  -1   1  -4 84805.3 1932.96   5
   1  -1   4 87681.3 2237.57  15
  -1   1  -4 80793.8 1875.83  11
   1   1   4 87621.5 2331.73  16
   1  -1   4 83928.9 2236.10  16
  -1  -1  -5 2814.76 500.502  14
   1   1   5 2453.88 457.660   9
   1  -1   5 3206.19 476.967   8
   1   1   5 2787.49 432.242   7
  -1  -1  -5 2285.40 364.784   6
   1  -1   5 2904.55 532.336  15
  -1  -1  -5 2618.93 511.791  11
  -1   1  -5 2298.51 389.187  11
  -1   1  -5 2604.18 482.600  14
   1  -1   5 2447.89 418.058  10
   1   1   5 1984.42 478.592  16
   1   1   5 2707.12 504.385  15
   1  -1   5 2772.15 490.516   9
   1  -1   5 2593.16 466.777  16
  -1   1  -5 3222.20 444.356   5
   1   1   5 3161.94 577.814  10
   1   1   6 19970.3 1180.57   7
   1  -1   6 19054.1 1406.60   9
   1  -1   6 17302.6 1296.44  15
   1  -1   6 19716.8 1259.57   8
   1   1   6 21610.3 1504.86  16
   1   1   6 17838.7 1396.53  10
  -1   1  -6 16314.0 1180.66  11
   1   1   6 20255.4 1437.11  15
   1   1   6 17752.2 1342.07   9
  -1   1  -6 21284.6 1451.85  14
  -1  -1  -6 19065.4 1359.74  11
   1  -1   6 17732.5 1355.45  16
   1  -1   6 18287.1 1173.29  10
  -1  -1  -6 18069.8 1348.90  14
  -1   1  -6 19904.7 1135.37   5
  -1   1  -7 3174.47 579.092  11
   1  -1   7 3015.31 713.534  15
  -1  -1  -7 3348.11 706.015  11
   1   1   7 5139.84 935.496  16
   1  -1   7 3441.39 704.017   9
  -1   1  -7 4076.17 755.913  14
   1  -1   7 4199.57 680.575  10
   1  -1   7 4196.00 767.056  16
   1   1   7 4619.69 675.402   7
   1   1   7 4728.87 916.382  10
  -1   1  -7 3679.54 580.089   5
  -1   1  -8 14838.4 1186.59   5
   1  -1   8 14101.6 1463.29   9
   1   1   8 13788.7 1472.55  10
  -1  -1  -8 14215.9 1449.97  11
   1   1   8 12147.2 1396.43  16
   1  -1   8 11535.0 1300.34  15
   1  -1   8 13479.0 1436.41  16
  -1  -1  -8 12452.2 1390.62  14
   1   1   8 14876.7 1510.20  15
   1  -1   8 12980.6 1267.42  10
  -1   1  -8 11899.1 1330.97  14
   1  -1   9 3036.61 817.895   9
   1  -1   9 2293.85 674.754  10
  -1  -1  -9 2297.30 793.656  14
   1   1   9 1758.09 749.750  16
  -1   1  -9 2241.24 766.521  14
   1   1   9 1680.80 743.936  15
   1   1   9 944.759 671.603  10
   1  -1   9 2073.47 722.385  15
   1  -1   9 2229.91 761.245  16
   1  -1  10 5098.08 1088.01  16
  -1   1 -10 5284.51 1079.74  14
   1  -1  10 3827.63 974.270  15
   1  -1  10 4678.01 1119.19   9
  -1  -2   5-93.8450 237.407  15
  -1  -2   5-315.694 314.004   9
  -1  -2   4 12991.0 1061.19   9
  -1  -2   4 10683.8 862.773   3
  -1  -2   4 13104.7 913.404  15
  -1  -2   4 13796.8 1047.12   8
   1   2  -4 11621.4 824.885   4
   1   2  -3 20601.0 1057.23   4
  -1  -2   3 19454.7 1151.58   9
  -1  -2   3 20493.3 1129.15   3
  -1  -2   3 20119.2 1151.63   8
  -1  -2   2 19298.6 1033.58   3
  -1  -2   2 19341.3 1013.41   1
  -1  -2   2 19446.7 983.452   8
  -1  -2   2 20326.8 989.781   9
   1   2  -2 20284.1 1001.41   2
   1   2  -2 19556.9 970.747   4
   1   2  -1 743.629 219.465   4
  -1  -2   1 438.656 192.305   8
   1   2  -1 416.716 191.455   2
   1   2  -1 802.035 240.361   5
  -1  -2   1 418.666 196.219   1
  -1  -2   1 390.131 201.135   3
  -1  -2   0 25484.7 1009.84   1
   1   2   0 27153.6 1033.48   4
  -1  -2   0 22803.7 995.032   3
   1   2   0 27450.0 1024.03   2
   1   2   1 4538.31 463.309   7
  -1  -2  -1 4692.68 452.089   3
   1  -2   1 4115.96 461.525   8
  -1  -2  -1 4417.04 431.148   1
   1  -2   1 4312.94 461.839   3
   1   2   1 4510.87 427.456   4
  -1   2  -1 4316.05 480.737   5
  -1  -2  -1 3889.90 431.261   6
  -1   2  -1 4284.94 452.153   4
   1  -2   2 3171.35 381.010   3
   1  -2   2 2625.38 453.643   9
   1   2   2 3396.83 446.461   7
   1   2   2 3868.00 413.597   4
  -1   2  -2 3057.25 436.393   5
   1   2   2 3346.30 461.507  10
  -1  -2  -2 3716.10 473.482   6
  -1  -2  -2 3401.78 433.954  11
   1  -2   2 2775.51 401.947   8
  -1   2  -2 3622.55 430.601  12
   1  -2   3 883.673 293.191  15
   1   2   3 1699.03 351.161  15
   1   2   3 1114.01 295.931  16
   1  -2   3 553.595 286.840   9
  -1  -2  -3 1019.48 292.330  14
  -1   2  -3 1231.24 285.173  13
  -1   2  -3 1274.14 351.248   5
   1   2   3 1831.85 391.324   7
   1  -2   3 577.086 224.184  16
  -1  -2  -3 1526.80 383.817   6
   1   2   3 1128.68 379.485  10
   1  -2   3 1071.45 311.856   8
  -1   2  -3 1211.21 313.496  12
   1  -2   3 856.459 242.123   3
   1   2   3 1684.93 333.895   4
  -1  -2  -3 1586.70 367.897  11
  -1  -2  -4 40939.3 1604.53  14
   1  -2   4 43069.4 1597.04   8
  -1  -2  -4 40615.3 1700.06   6
   1   2   4 39990.9 1625.37   7
  -1  -2  -4 42234.8 1749.97  11
   1  -2   4 41428.1 1584.33  16
   1  -2   4 42283.5 1304.71   3
   1  -2   4 44159.4 1623.56  15
   1   2   4 38778.6 1621.90  16
  -1  -2  -4 41883.5 1322.93   1
  -1   2  -4 43170.0 1621.33   5
   1   2   4 39176.0 1755.30  10
   1  -2   4 42563.5 1812.63   9
   1   2   4 40891.4 1589.93  15
   1  -2   5 192.431 307.967  16
  -1   2  -5-110.533 250.398  14
   1   2   5 562.964 435.974   7
  -1   2  -5-433.308 286.565   2
  -1  -2  -5-540.709 414.294  11
   1   2   5-203.592 309.766  10
   1  -2   5 586.503 309.008  10
   1   2   5-274.528 302.060  16
   1  -2   5 549.816 268.108   3
  -1  -2  -5-719.633 322.219   1
   1   2   5-134.392 282.575  15
   1  -2   5 1299.50 499.551   8
   1  -2   5 573.083 392.137  15
   1  -2   5 334.370 317.846   9
  -1   2  -5-179.489 318.738   5
   1   2   5 39.8841 240.171   2
  -1  -2  -5-1106.85 473.035   6
  -1   2  -5-131.172 232.525  11
  -1  -2  -5-1217.66 504.568  14
  -1  -2  -6 3743.26 737.854  11
  -1   2  -6 2651.44 448.645  11
  -1   2  -6 3941.36 597.579   5
   1  -2   6 3636.81 571.368  10
   1  -2   6 4001.53 754.454   9
  -1   2  -6 2122.95 556.208  14
   1  -2   6 4478.55 731.160  16
   1  -2   6 3881.81 655.281  15
  -1  -2  -6 3459.60 646.301  14
   1   2   6 3888.98 670.860   7
   1   2   6 3598.10 745.963  10
   1   2   6 3830.80 721.752  15
   1   2   6 3664.43 684.246  16
   1  -2   6 4475.30 745.989   8
   1  -2   7 498.131 452.287   9
  -1   2  -7 1121.17 463.125   5
   1   2   7 515.172 480.141  10
  -1   2  -7 424.732 437.205  14
   1   2   7 824.433 444.585  16
  -1  -2  -7 698.685 376.742  14
   1  -2   7 274.694 369.046  16
   1  -2   7 87.2095 352.943   8
   1   2   7-352.507 407.593  15
   1  -2   7 437.001 372.194  15
  -1  -2  -7 628.804 466.298  11
   1   2   7 618.392 397.795   7
  -1   2  -8 32108.9 2108.64  14
   1  -2   8 29111.0 1935.00  15
   1   2   8 31994.6 2309.04  10
   1  -2   8 31472.0 1989.53   8
   1   2   8 30138.6 2179.34  15
   1  -2   8 29869.7 2152.41   9
  -1   2  -8 33654.3 1881.32   5
   1   2   8 31635.0 1971.71   7
   1  -2   8 31690.7 2183.16  16
   1   2   8 28947.7 2116.59  16
   1  -2   9-32.1254 467.036  15
  -1   2  -9-895.864 753.084  14
   1  -2   9 109.983 449.515  16
   1  -2   9-555.729 588.312   9
   1  -2  10 3450.26 948.819  15
   1  -2  10 2278.31 831.830  16
   1  -2  10 3570.75 980.714   9
  -1   2 -10 2766.97 909.177  14
   1  -2  11-939.797 788.491  15
  -1  -3   7 1045.55 495.121   9
   1   3  -7 594.834 463.124   5
   1   3  -6 16421.1 1132.92   4
  -1  -3   6 15709.2 1202.87  15
  -1  -3   6 16224.7 1478.71   9
  -1  -3   6 15841.3 1384.55   8
  -1  -3   6 15226.7 1192.51   3
   1   3  -6 16076.3 1328.24   5
  -1  -3   5 524.275 370.932   8
  -1  -3   5 515.440 355.445   9
   1   3  -5 612.167 345.233   4
  -1  -3   5 496.119 289.107  15
   1   3  -5 551.396 362.794   5
  -1  -3   5 474.972 286.367   3
  -1  -3   4 74744.4 2568.03   8
   1   3  -4 75760.3 2334.28   4
   1   3  -4 75217.5 2561.68   2
  -1  -3   4 72746.0 2588.72   1
   1   3  -4 73246.8 2499.55   5
  -1  -3   4 80092.1 2076.29  15
  -1  -3   4 75154.9 2447.55   3
  -1  -3   4 77088.1 2605.64   9
   1   3  -3 787.918 325.001   4
  -1  -3   3 1031.40 340.097   3
  -1  -3   3 748.944 310.116   1
   1   3  -3 713.378 289.677   5
  -1  -3   3 549.025 261.418   9
  -1  -3   3 792.619 233.917   6
  -1  -3   3 938.911 331.747   8
   1   3  -3 828.830 318.495   2
   1   3  -2 4465.88 546.789   7
  -1  -3   2 4353.69 462.167   6
   1   3  -2 4622.15 566.091   5
   1   3  -2 4940.63 567.219   2
  -1  -3   2 4481.95 530.161   8
   1   3  -2 5165.28 580.899   4
  -1  -3   2 4920.71 583.187   3
  -1  -3   2 5138.70 540.822   9
  -1  -3   2 4901.09 568.604   1
  -1  -3   1 1512.85 356.065   3
   1   3  -1 859.718 259.062   5
   1   3  -1 1086.24 302.167   2
   1   3  -1 902.295 278.789   4
   1   3  -1 1040.50 287.262   7
  -1  -3   1 811.246 286.941   1
  -1  -3   1 802.216 232.813   6
  -1  -3   1 1074.52 265.896   8
   1  -3   0 55318.3 2071.20   8
   1   3   0 56356.8 1824.43   4
   1   3   0 58326.8 1820.89   2
   1   3   0 58385.6 1835.68   7
  -1  -3   0 53434.1 1855.05   3
   1  -3   0 50725.2 1981.96   3
  -1  -3   0 55947.3 1835.96   1
  -1  -3   0 57939.4 1763.81   6
   1   3   0 57217.4 1629.63   5
  -1  -3   0 54648.4 1570.93   8
  -1   3   0 55902.8 2004.91   4
  -1   3  -1 718.947 229.889   7
   1  -3   1 428.452 263.997   8
   1   3   1 898.506 281.069   4
   1   3   1 798.340 219.102   5
  -1  -3  -1 1072.20 251.969  11
  -1   3  -1 715.227 281.735   2
   1   3   1 718.259 257.693   2
  -1  -3  -1 578.647 245.324   3
  -1   3  -1 669.705 257.377   4
   1  -3   1 638.036 244.340   3
   1  -3   1 641.737 289.528   9
   1  -3   1 650.459 255.976   1
  -1  -3  -1 888.510 227.455   8
   1   3   1 667.974 230.007  10
  -1  -3  -1 745.249 247.148   1
  -1  -3  -1 727.386 252.001   6
  -1   3  -1 526.610 250.417   5
   1   3   1 476.029 244.570   7
  -1  -3  -2 676.985 262.943   1
   1  -3   2 339.080 266.646   8
   1   3   2 527.074 251.726   7
   1  -3   2 708.555 316.450   9
   1   3   2 932.438 273.877   2
  -1  -3  -2 359.681 254.394   6
  -1   3  -2 292.545 234.375   2
  -1   3  -2 511.464 290.133   5
   1   3   2 339.242 200.294   4
  -1  -3  -2 445.614 274.488   3
   1  -3   2 504.759 277.382   1
  -1  -3  -2 689.752 249.825  11
   1   3   2 469.054 268.903  10
  -1   3  -2 253.229 197.915  12
   1  -3   2 647.257 278.124   3
  -1   3  -2 724.497 281.672   4
  -1  -3  -3 572.889 277.232  11
  -1   3  -3 873.032 321.123   5
   1  -3   3 962.031 385.274   8
  -1   3  -3 536.231 256.974   2
   1  -3   3 1037.99 320.295   1
   1   3   3 601.755 280.354  10
  -1  -3  -3 518.549 284.720   3
  -1  -3  -3 901.413 381.815   6
  -1   3  -3 811.836 330.321  12
  -1   3  -3 873.681 267.762   4
  -1  -3  -3 960.833 319.281   1
   1   3   3 671.699 283.754   4
   1   3   3 852.575 338.591   7
   1  -3   3 975.014 325.354   3
   1   3   3 1257.09 332.788   2
   1  -3   3 423.711 258.609  15
   1   3   3 508.323 199.763  15
   1  -3   3 651.729 321.856   9
   1  -3   3 709.241 236.964  16
  -1  -3  -3 563.493 239.379  14
   1   3   3 787.418 279.383  16
  -1   3  -3 704.697 272.188  13
   1   3   4 35215.2 1479.47   2
   1  -3   4 35706.4 1542.89   3
  -1  -3  -4 32949.3 1490.74   1
  -1   3  -4 32086.7 1362.26   2
   1   3   4 32479.4 1724.80   7
  -1   3  -4 31090.1 1524.28  12
   1   3   4 32668.3 1637.41  16
  -1   3  -4 30598.5 1367.21   4
  -1  -3  -4 31661.5 1486.94  14
  -1  -3  -4 34404.7 1707.87  11
   1  -3   4 36627.4 1731.50  15
   1  -3   4 34010.3 1848.24   9
   1  -3   4 34880.7 1761.00   8
   1   3   4 35865.1 1856.61  10
   1  -3   4 33125.0 1533.00   1
  -1  -3  -4 32070.7 1766.64   6
  -1   3  -4 31558.9 1578.70   5
   1  -3   4 34938.7 1551.01  16
   1   3   4 35078.1 1530.80  15
  -1   3  -4 32609.5 1457.01  13
   1  -3   5 3908.72 542.779   3
  -1   3  -5 4016.78 540.344   4
   1  -3   5 4227.76 754.855  15
  -1   3  -5 3623.56 536.350   2
   1  -3   5 3588.38 574.697  16
   1   3   5 3344.18 608.495  16
   1  -3   5 3854.08 658.464   8
   1   3   5 3955.95 540.220   2
  -1  -3  -5 3806.31 679.511  11
   1   3   5 3939.56 700.806   7
  -1  -3  -5 3381.87 604.773   6
  -1  -3  -5 3325.79 584.151  14
   1   3   5 3283.53 701.686  10
   1  -3   5 3587.25 555.626   1
   1   3   5 4144.73 655.745  15
  -1  -3  -5 3453.17 520.542   1
  -1   3  -5 3658.59 643.100  14
  -1   3  -5 3681.48 628.644   5
   1  -3   5 3218.21 626.970   9
  -1   3  -5 3368.63 630.031  12
  -1   3  -6 1454.56 531.542   5
   1  -3   6 1312.01 524.613   9
  -1   3  -6 1752.40 507.696  14
   1  -3   6 1442.17 503.807   8
  -1  -3  -6 1828.14 611.342  11
  -1  -3  -6 1195.48 423.936   6
   1   3   6 1924.58 576.646  15
   1   3   6 1774.29 565.294   7
   1  -3   6 1366.60 465.257  16
   1   3   6 2290.92 657.841  10
   1  -3   6 1044.42 430.976  15
  -1  -3  -7-246.865 486.988  11
   1  -3   7 846.680 471.714  15
   1   3   7-312.281 474.526   7
   1  -3   7 436.439 418.486   8
   1   3   7 1051.60 570.343  15
   1  -3   7 495.363 421.920   9
   1  -3   7 764.441 510.338  16
  -1   3  -7 653.284 470.904  14
   1   3   7 344.108 507.157  10
  -1   3  -7-111.857 404.735   5
  -1   3  -8 9733.12 1158.97   5
  -1   3  -8 8732.27 1211.25  14
   1  -3   8 7709.93 1202.63   9
   1  -3   8 8764.76 1244.47  16
   1  -3   8 9236.60 1239.11   8
   1  -3   8 8238.74 1161.36  15
  -1   3  -9 453.338 778.144   5
   1  -3   9 3464.61 863.915   9
  -1   3  -9 3614.57 915.389  14
   1  -3   9 2797.20 829.746  16
   1  -3   9 2505.70 791.979  15
   1  -3   9 3538.00 843.985   8
   1  -3  10 1498.24 766.101  15
   1  -3  10 2041.70 857.663   9
   1  -3  10 3493.99 1010.89  16
  -1   3 -10 2014.51 847.283  14
   1  -3  11-366.574 627.301   9
   1  -3  11 283.977 610.955  15
   1   4  -8 1212.84 682.835   5
  -1  -4   8 1539.48 664.279  15
  -1  -4   8 1207.39 797.017   9
  -1  -4   7-58.7013 413.256   9
  -1  -4   7 248.440 390.988  15
   1   4  -7 390.170 483.576   5
  -1  -4   7 884.617 609.316   8
  -1  -4   6 3253.09 778.250   8
   1   4  -6 3196.30 666.656   4
  -1  -4   6 2827.96 661.733   3
   1   4  -6 2708.85 679.300   5
  -1  -4   6 2229.26 652.744   9
  -1  -4   6 3168.06 582.411  15
  -1  -4   5 13745.1 1344.61   1
  -1  -4   5 11802.9 1202.20   8
  -1  -4   5 11435.9 1104.32   9
  -1  -4   5 13232.9 1197.22   3
  -1  -4   5 14648.8 1054.69  15
   1   4  -5 13581.8 1282.13   5
   1   4  -5 12662.8 1256.24   2
   1   4  -5 13549.2 1175.61   4
  -1  -4   4 6387.49 843.646   3
  -1  -4   4 5859.32 870.156   1
   1   4  -4 6462.71 838.900   2
   1   4  -4 5524.86 771.906   4
  -1  -4   4 5472.28 809.663   9
  -1  -4   4 6770.47 886.968   8
  -1  -4   4 6424.60 637.273  15
   1   4  -4 6478.65 889.654   5
   1   4  -3 849.728 316.142   4
  -1  -4   3 734.213 331.047   3
   1   4  -3 966.205 406.864   5
   1   4  -3 456.612 310.579   2
  -1  -4   3 712.378 296.176   9
  -1  -4   3 465.767 232.523   6
  -1  -4   3 1061.68 395.742   1
  -1  -4   3 1116.58 429.063   8
  -1  -4   2 17672.3 1212.88   8
   1   4  -2 18481.5 1194.83   7
   1   4  -2 16525.7 1155.31   2
  -1  -4   2 20274.4 1368.21   1
   1   4  -2 19086.1 1272.05   5
  -1  -4   2 19075.5 1134.61   9
  -1  -4   2 19232.8 1338.74   3
   1   4  -2 17808.9 1224.27   4
  -1  -4   2 20099.9 1149.30   6
   1   4  -1 10056.7 918.007   7
  -1  -4   1 9961.36 957.288   1
   1   4  -1 9784.96 895.714   5
   1   4  -1 10018.0 750.671  12
  -1  -4   1 8859.25 931.506   3
  -1  -4   1 9250.76 827.940   8
  -1  -4   1 10009.7 850.429   6
   1   4  -1 10337.9 935.052   2
  -1  -4   1 9491.17 693.886   9
   1   4  -1 9443.46 917.073   4
  -1   4   0 29561.9 1700.56   4
   1   4   0 32676.1 1653.43   4
   1   4   0 31615.6 1589.02   2
  -1  -4   0 30388.6 1617.95   1
  -1   4   0 29503.0 1551.33   7
   1  -4   0 27280.3 1673.92   3
   1  -4   0 29651.7 1791.05   1
  -1  -4   0 28367.3 1613.63   3
   1  -4   0 29555.0 1706.27   8
  -1   4   0 28934.5 1655.80   2
   1   4   0 30444.2 1287.28  10
  -1  -4   0 29465.4 1118.73  11
   1   4   0 29409.3 1426.96   5
  -1  -4   0 30272.2 1408.94   8
  -1  -4   0 29855.7 1475.88   6
   1   4   0 29494.3 1532.01   7
  -1  -4  -1 2298.22 489.287   1
  -1  -4  -1 2276.73 504.476   3
   1  -4   1 2822.90 576.799   8
   1   4   1 2299.13 435.267  10
  -1  -4  -1 2197.08 377.998  11
  -1   4  -1 2573.96 544.360   2
  -1  -4  -1 2673.09 501.129   6
   1  -4   1 2178.35 528.825   1
  -1   4  -1 2425.17 451.062   7
   1   4   1 2801.33 536.619   4
  -1   4  -1 2061.05 489.269   4
  -1   4  -1 2122.61 507.658   5
   1   4   1 2874.89 485.036   5
  -1  -4  -1 2594.83 425.068   8
   1   4   1 2730.82 534.290   2
   1  -4   1 1864.59 494.815   3
   1   4   1 2161.09 478.894   7
   1  -4   1 2217.90 520.660   9
   1   4   2 13004.0 987.386   5
  -1   4  -2 12346.4 1032.98   2
  -1  -4  -2 13584.0 1088.63   1
   1   4   2 15591.7 1147.07   4
  -1   4  -2 13843.6 1104.71   4
   1   4   2 13171.8 1040.64  10
  -1   4  -2 12468.6 850.231   7
   1   4   2 13529.1 1140.68   7
   1  -4   2 12379.9 1123.21   3
   1  -4   2 13748.0 1163.82   9
  -1  -4  -2 13709.3 1145.17   6
  -1  -4  -2 15287.0 877.449   8
  -1  -4  -2 13554.6 1131.05   3
   1  -4   2 12745.5 1129.31   8
  -1  -4  -2 14483.0 997.755  11
  -1   4  -2 10900.6 922.672  12
   1  -4   2 14207.4 1163.35   1
   1   4   2 14362.6 1074.70   2
  -1   4  -2 11666.5 1019.25   5
   1   4   3 286.529 284.238   2
  -1   4  -3-383.830 294.473   7
  -1  -4  -3 665.214 353.034   1
  -1  -4  -3-70.3524 248.323   8
   1  -4   3-23.2866 238.438  16
  -1  -4  -3 424.300 355.604   6
   1   4   3 391.888 197.122  15
  -1   4  -3-629.816 445.384   2
   1  -4   3-155.043 336.623   3
   1   4   3 449.505 328.426   4
  -1  -4  -3 394.941 324.643   3
  -1   4  -3-1054.91 493.075  12
   1   4   3 294.574 307.387  10
  -1  -4  -3-112.707 307.999  11
  -1   4  -3-248.907 371.509   4
   1   4   3 601.221 390.278   7
   1  -4   3-128.392 380.321   9
   1  -4   3 376.666 304.404   1
   1  -4   3 810.525 409.468   8
  -1   4  -3 53.5633 350.536   5
  -1   4  -4 34851.6 1636.63  13
  -1  -4  -4 39042.1 1949.12  11
   1  -4   4 40615.3 2065.21   8
  -1   4  -4 35820.1 1734.67   2
  -1  -4  -4 35950.1 1753.50   1
  -1   4  -4 34780.2 1835.50  12
   1  -4   4 35333.5 1850.27  15
   1   4   4 36504.5 2012.15  10
   1  -4   4 36776.9 1837.44   1
   1  -4   4 39003.5 1849.33   3
   1   4   4 36320.3 1580.47  15
  -1   4  -4 34031.7 1696.08   4
  -1   4  -4 34428.7 1900.66   5
   1  -4   4 39342.6 1596.31  16
   1   4   4 33988.3 1937.68   7
   1   4   4 37719.7 1756.38   2
   1  -4   4 40327.2 2079.72   9
  -1  -4  -4 33860.4 1990.02   3
  -1  -4  -4 36387.2 1976.69   6
  -1   4  -5 9302.77 894.767  14
  -1   4  -5 10162.7 1124.34   5
  -1   4  -5 9867.04 979.147  13
   1  -4   5 8649.32 988.673   1
   1   4   5 8506.72 1062.69   7
   1   4   5 9639.97 944.512   2
   1  -4   5 9272.97 1082.81   8
   1  -4   5 9230.29 911.395   3
  -1   4  -5 9775.09 934.445   4
   1  -4   5 9757.67 910.243  16
   1   4   5 9410.84 1155.50  10
   1  -4   5 9883.54 1075.15  15
  -1   4  -5 9602.66 1101.15  12
  -1  -4  -5 8745.74 894.486   1
  -1   4  -5 9445.72 921.972   2
  -1  -4  -5 7205.80 993.777   6
   1   4   5 10221.4 1000.42  15
   1  -4   5 9770.18 1147.12   9
  -1  -4  -5 10066.0 1148.25  11
  -1   4  -6 5988.83 939.189  12
   1   4   6 4992.38 932.990  10
  -1   4  -6 5351.22 710.325   4
   1  -4   6 5685.91 821.576  15
   1   4   6 5700.17 866.626  15
   1   4   6 5443.80 918.055   7
   1  -4   6 5584.01 942.912   9
  -1  -4  -6 5142.19 696.461   1
  -1   4  -6 5216.65 755.784   2
  -1   4  -6 6091.09 841.626  14
   1  -4   6 6159.13 855.002  16
  -1  -4  -6 4011.01 703.919   6
  -1   4  -6 5306.56 880.273   5
  -1  -4  -6 5114.42 868.200  11
   1  -4   6 6161.80 941.909   8
  -1   4  -6 6077.03 856.319  13
   1  -4   7 5637.92 1036.74   9
  -1   4  -7 5469.34 943.688   5
   1  -4   7 6294.29 970.176  15
  -1   4  -7 6932.47 962.634  14
  -1   4  -7 5763.15 950.691  12
   1  -4   7 4881.43 891.289   8
   1  -4   7 6226.66 960.928  16
   1   4   7 4951.84 1039.86  10
  -1   4  -7 5488.86 931.212  13
   1  -4   8 17630.6 1734.86   8
  -1   4  -8 18806.4 1677.81  14
   1  -4   8 18176.9 1711.33  15
  -1   4  -8 17157.2 1636.13   5
   1  -4   8 18154.5 1705.62  16
  -1   4  -8 18278.9 1768.14  12
   1  -4   8 17315.5 1777.89   9
  -1   4  -9 1377.67 1020.45   5
   1  -4   9 3184.87 831.324   8
  -1   4  -9 4994.95 1006.84  14
  -1   4  -9 4079.30 1050.91  12
   1  -4   9 4722.98 1113.89   9
   1  -4   9 4964.00 1105.18  15
   1  -4   9 4594.31 1031.97  16
   1  -4  10 507.967 693.664  15
   1  -4  10 1109.91 745.093   9
  -1   4 -10 317.818 840.341   5
  -1   4 -10 1957.63 825.864  14
  -1   4 -10-131.143 734.588  12
   1  -4  10 958.154 676.481   8
   1  -4  10-237.585 637.986  16
   1  -4  11 1866.82 871.488   9
   1  -4  11 2511.38 1062.75  15
  -1   4 -11 2797.92 994.262  12
   1  -4  12 1211.73 902.399   9
   1   5  -8 10694.7 1436.02   5
  -1  -5   8 10615.4 1413.41   8
  -1  -5   8 11875.8 1648.91   9
  -1  -5   7 6237.93 1122.48   9
  -1  -5   7 6102.91 1102.38   8
   1   5  -7 4845.60 1042.98   5
  -1  -5   6 14198.1 1576.68   1
  -1  -5   6 14167.4 1516.18   8
   1   5  -6 14666.7 1553.69   5
   1   5  -6 15272.8 1379.19   4
  -1  -5   6 14718.1 1614.45   9
   1   5  -6 16907.3 1664.56   2
  -1  -5   6 13775.9 1406.04   3
  -1  -5   5 5294.36 923.896   9
   1   5  -5 5928.57 944.895   2
   1   5  -5 4113.97 783.384   4
  -1  -5   5 4553.55 886.527   8
  -1  -5   5 3900.31 811.053   1
   1   5  -5 5295.96 956.241   5
  -1  -5   5 5667.50 901.582   3
   1   5  -4 49111.4 2440.78   5
  -1  -5   4 48086.7 2399.66   8
   1   5  -4 47389.0 2318.06   4
   1   5  -4 47357.5 2363.12   2
  -1  -5   4 50886.5 2385.65   9
  -1  -5   4 49205.4 2423.60   3
  -1  -5   4 49179.6 2469.81   1
  -1  -5   3 8003.49 911.396   9
  -1  -5   3 9824.17 908.001   6
   1   5  -3 8012.45 979.626   7
  -1  -5   3 7875.57 1014.77   3
  -1  -5   3 9122.34 1065.82   8
   1   5  -3 9861.76 1100.18   4
   1   5  -3 9141.82 1096.57   5
   1   5  -3 8935.60 1069.70   2
  -1  -5   3 8550.67 1070.81   1
  -1  -5   2 42486.0 2073.93   8
   1   5  -2 43819.2 2186.10   4
  -1  -5   2 45106.0 2304.88   1
   1   5  -2 45941.7 2142.90   7
   1   5  -2 44217.4 2161.91   5
  -1  -5   2 43266.7 1873.73   6
   1   5  -2 41421.4 2145.15   2
   1   5  -2 47994.3 1936.14  12
  -1  -5   2 41440.7 2210.79   3
  -1  -5   2 42516.9 1797.24   9
   1   5  -1 19902.4 1501.55   2
   1   5  -1 18733.1 1221.68  12
  -1  -5   1 19507.1 1368.81   8
  -1  -5   1 20000.0 1372.62   6
  -1  -5   1 19174.7 1514.69   1
  -1  -5   1 21222.6 1592.50   3
  -1  -5   1 17829.0 1061.59   9
   1   5  -1 20143.5 1519.52   4
   1   5  -1 17863.3 1400.77   7
   1   5  -1 19075.2 1445.31   5
   1   5   0 82479.2 2373.63  10
  -1  -5   0 83668.0 3056.96   3
   1  -5   0 79885.5 3258.55   1
  -1   5   0 73961.0 2985.22   4
  -1   5   0 76063.2 3009.89   2
  -1  -5   0 80046.3 2588.46   8
   1   5   0 85132.5 2934.95   2
   1   5   0 82904.2 2887.84   7
   1   5   0 80575.0 2920.14   4
  -1  -5   0 77941.4 2118.04  11
  -1   5   0 74938.1 2841.85   7
  -1  -5   0 81998.8 2747.23   6
   1  -5   0 67810.8 3010.07   3
   1  -5   0 76324.2 2996.24   8
   1   5   0 81496.0 2699.30   5
  -1  -5   0 82166.3 3033.75   1
  -1   5  -1 11401.2 1177.07   4
  -1  -5  -1 14356.6 1111.63   8
   1   5   1 14841.7 1238.94   5
   1  -5   1 11549.9 1242.65   8
   1  -5   1 10716.6 1246.10   1
  -1   5  -1 10865.8 1147.00   2
  -1  -5  -1 14517.4 1084.50  11
  -1  -5  -1 11248.4 1239.83   1
   1   5   1 12422.6 1204.39   2
  -1  -5  -1 11231.3 1270.99   3
  -1  -5  -1 15257.6 1287.42   6
  -1   5  -1 10149.3 1124.54   5
   1   5   1 13142.0 1254.11   4
  -1   5  -1 10289.1 1001.43   7
   1   5   1 13047.0 1250.44   7
   1  -5   1 9805.35 1158.09   3
   1   5   1 12302.1 1023.62  10
   1  -5   1 11138.4 1116.07   9
  -1  -5  -2 41492.1 1677.19   8
   1   5   2 39457.8 2015.79   2
   1  -5   2 42134.3 2237.97   1
   1  -5   2 40222.5 2151.84   3
  -1   5  -2 37745.4 2008.73  12
   1  -5   2 39213.9 2040.23   9
  -1   5  -2 36840.0 1710.88   7
   1   5   2 41130.2 2081.69   4
  -1  -5  -2 38256.6 2101.63   3
  -1  -5  -2 38875.8 2118.29   6
   1   5   2 39940.5 2035.39   5
  -1   5  -2 38765.4 2063.23   4
   1  -5   2 38061.6 2085.41   8
  -1  -5  -2 42153.3 2139.32   1
   1   5   2 41613.2 1932.63  10
  -1  -5  -2 39174.4 1834.42  11
  -1   5  -2 39026.5 2065.12   5
  -1   5  -2 36413.3 1982.58   2
   1   5   2 39137.1 2146.94   7
  -1  -5  -3 36425.9 2107.69   6
   1   5   3 37252.5 2043.98   4
  -1   5  -3 34833.5 1934.31   4
  -1   5  -3 33082.8 1886.65   2
  -1  -5  -3 37810.1 2019.91   1
   1  -5   3 37193.9 2101.98   1
  -1  -5  -3 38751.2 1954.86  11
   1   5   3 35292.5 1924.57   2
   1   5   3 37089.3 1992.68  10
  -1  -5  -3 34041.6 2049.24   3
  -1   5  -3 34044.7 1868.17  12
   1  -5   3 36986.1 2041.73   9
   1  -5   3 33699.1 2054.16   8
   1  -5   3 35258.7 2005.94   3
   1   5   3 34374.5 2083.03   7
  -1   5  -3 33484.3 1972.85   5
  -1  -5  -4 54975.4 2839.32   3
   1  -5   4 56684.3 2739.74   8
  -1   5  -4 57722.7 2479.60   4
  -1  -5  -4 55953.7 2460.14   1
  -1   5  -4 56407.8 2489.28   2
   1  -5   4 58283.6 2668.88   1
   1  -5   4 58474.4 2556.79   3
   1   5   4 60870.5 2789.53  10
  -1  -5  -4 55823.8 2669.46   6
   1  -5   4 60800.0 2728.07   9
  -1   5  -4 61535.5 2637.38  12
  -1  -5  -4 61859.3 2658.74  11
   1   5   4 54304.6 2735.64   7
  -1   5  -4 58748.0 2691.68   5
   1   5   4 58905.0 2475.93   2
   1  -5   5 7069.00 930.133   3
   1  -5   5 6764.69 1020.32   8
  -1   5  -5 6648.07 915.237   4
  -1   5  -5 7257.96 981.838   2
  -1  -5  -5 6445.89 862.470   1
   1   5   5 6573.21 1016.76   7
  -1   5  -5 6567.39 987.615  12
  -1  -5  -5 7205.10 1028.23  11
   1   5   5 5751.22 834.493   2
   1  -5   5 7302.73 1070.89   1
   1   5   5 7089.94 1050.90  10
   1  -5   5 7777.75 1104.14   9
  -1   5  -5 8331.43 1137.17   5
   1   5   6 14885.2 1247.72   2
  -1   5  -6 17539.9 1498.17   2
  -1   5  -6 17081.4 1442.41   4
   1  -5   6 17064.1 1650.16   8
  -1  -5  -6 14442.4 1203.64   1
  -1   5  -6 16648.6 1644.07  12
   1   5   6 14272.1 1477.18   7
   1   5   6 17868.9 1706.50  10
  -1   5  -6 17189.3 1609.22   5
   1  -5   6 17802.8 1713.52   9
   1  -5   7 19931.5 1836.69   8
   1  -5   7 16782.8 1792.94   9
  -1   5  -7 16542.0 1625.85   5
  -1   5  -8 10510.1 1416.86   5
   1  -5   8 9819.55 1399.72   8
  -1   5  -8 8972.13 1510.58  12
   1  -5   8 11204.1 1575.04   9
  -1   5  -9 12.9555 804.571   5
   1  -5   9 2726.89 1025.71   9
  -1   5  -9 227.998 819.311  12
   1  -5   9 2784.73 1123.08   8
  -1   5 -10 61.0614 887.732   5
   1  -5  10 2514.88 1042.47   9
  -1   5 -10 1150.11 991.604  12
  -1   5 -11 2615.40 1244.94  12
  -1   5 -11-74.3650 1419.79   5
   1  -5  12 1798.97 1204.92   9
  -1   5 -12 1404.17 1156.67  12
   1   6  -9 0.25202 727.575   5
   1   6  -8 1159.91 896.587   5
  -1  -6   8 2793.80 1062.82   9
  -1  -6   8 1260.74 795.669   8
   1   6  -7 6071.11 1214.29   5
  -1  -6   7 4783.99 1048.27   9
  -1  -6   7 7297.88 1304.85   8
   1   6  -6 844.893 669.485   5
   1   6  -6 118.962 558.517   4
  -1  -6   6-5.46414 599.932   1
  -1  -6   6 853.871 709.706   8
   1   6  -6 1003.01 779.732   2
  -1  -6   6-639.332 607.636   9
  -1  -6   6-21.1411 520.291   3
   1   6  -5 99.5799 572.378   5
  -1  -6   5 181.941 482.997   1
  -1  -6   5 1167.63 579.242   9
   1   6  -5 830.856 630.097   4
   1   6  -5 526.275 587.001   2
   1   6  -5 1065.24 608.328  12
  -1  -6   5-439.044 560.537   8
  -1  -6   5-237.073 561.737   3
  -1  -6   4 40.8525 392.883   9
   1   6  -4 156.271 466.454  12
  -1  -6   4-289.093 480.363   8
   1   6  -4 782.592 603.409   4
   1   6  -4 980.450 652.731   5
   1   6  -4 52.2902 488.993   2
  -1  -6   4-513.655 549.204   1
  -1  -6   4-420.146 455.624   3
   1   6  -3 17254.0 1636.21   4
   1   6  -3 18878.6 1646.69   2
  -1  -6   3 19244.7 1728.18   1
   1   6  -3 17729.3 1577.45   5
  -1  -6   3 17582.6 1589.91   8
  -1  -6   3 17436.3 1631.31   3
   1   6  -3 19145.6 1478.61  12
  -1  -6   3 19593.9 1474.73   9
   1   6  -2 232.199 447.035   2
  -1  -6   2-567.441 503.887   1
   1   6  -2 1113.25 536.680   5
  -1  -6   2 1282.83 585.667   3
   1   6  -2 248.099 423.565   7
   1   6  -2 776.135 563.258   4
  -1  -6   2-130.150 382.505   6
  -1  -6   2 299.797 444.452   8
   1   6  -1 1324.17 645.055   2
  -1  -6   1 1271.85 461.486   6
   1   6  -1 915.700 521.655   7
  -1  -6   1 1050.29 540.383   8
   1   6  -1 140.810 457.474   4
  -1  -6   1 208.154 406.747   3
  -1  -6   1 230.261 410.604   1
   1   6  -1 954.684 563.798   5
   1  -6   0 421.417 493.577   8
  -1  -6   0 2004.67 592.269   8
  -1   6   0 1452.57 637.997   4
  -1  -6   0 1693.96 563.996   6
   1  -6   0 1472.21 653.761   3
  -1   6   0 24.0435 388.143   7
   1  -6   0 971.599 605.111   1
   1   6   0 1084.92 545.688   4
  -1   6   0 2337.14 693.444   2
   1   6   0 1409.15 560.563   7
  -1  -6   0 2372.57 692.068   1
   1   6   0 1357.50 596.753   2
  -1  -6   0 1339.80 575.066   3
   1   6   0 1951.44 625.973   5
  -1   6  -1 7587.57 1146.61   4
  -1  -6  -1 8152.50 924.467   8
   1   6   1 8871.67 1110.34   2
   1  -6   1 7507.25 1093.01   8
   1  -6   1 8438.45 1065.82   9
   1   6   1 7967.91 1077.05   4
  -1   6  -1 7227.40 1050.82   2
  -1  -6  -1 8981.01 1084.69   6
   1   6   1 6494.24 994.108   7
  -1  -6  -1 6280.34 1013.15   3
   1  -6   1 7560.29 1162.40   1
   1   6   1 8820.01 1146.97   5
   1  -6   1 6356.97 1010.85   3
  -1   6  -1 6293.17 950.696   7
  -1   6  -1 7248.06 1086.03   5
  -1  -6  -1 8708.57 1129.74   1
  -1  -6  -2 2348.68 668.119   6
   1  -6   2 1718.55 662.218   8
  -1  -6  -2 1984.51 518.419   8
   1  -6   2 1268.18 597.739   3
  -1   6  -2 566.140 600.111   4
   1  -6   2 1663.62 649.864   1
  -1  -6  -2 2678.18 733.174   1
  -1   6  -2 1708.81 563.179   7
   1  -6   2 2129.50 601.875   9
   1   6   2 1608.58 511.939  10
   1   6   2 796.641 556.857   7
  -1   6  -2 1703.79 619.441   2
   1   6   2 1296.83 612.360   4
  -1   6  -2 1008.06 541.156   5
  -1  -6  -2 2031.10 593.605   3
   1   6   2 1381.65 585.916   2
  -1   6  -3 983.237 572.641  12
  -1   6  -3 1219.00 633.684   2
   1  -6   3 421.667 585.207   8
   1  -6   3 886.756 554.964   9
   1   6   3 1495.27 659.146   7
   1   6   3 1312.03 668.754   2
   1  -6   3 606.018 453.630   1
   1   6   3 859.645 528.722   4
  -1   6  -3 1646.74 607.943   4
  -1  -6  -3 1183.67 548.979   6
  -1  -6  -3 1643.32 608.690   1
   1  -6   3 213.922 423.177   3
  -1   6  -3 754.673 590.106   5
   1   6   3 1172.64 517.229  10
  -1  -6  -3 375.592 532.186   3
  -1   6  -4 9393.16 1162.94  12
   1  -6   4 10140.8 1315.35   8
   1  -6   4 11204.0 1271.97   9
  -1  -6  -4 9327.10 1141.99   1
  -1   6  -4 8283.74 1120.27   4
   1  -6   4 9596.75 1189.81   3
  -1   6  -4 7918.69 1105.49   2
  -1  -6  -4 7767.57 1082.39   6
   1  -6   4 11481.1 1380.11   1
   1   6   4 7963.49 1105.02  10
  -1   6  -4 9912.22 1285.42   5
   1   6   4 7457.01 1130.72   7
   1   6   4 8193.56 1047.64   2
   1  -6   5 485.677 550.225   9
   1  -6   5-175.029 654.190   1
   1  -6   5 1490.15 695.344   8
  -1   6  -5 877.178 625.625  12
   1   6   5 899.400 491.656   2
  -1   6  -5 1271.04 556.581   2
  -1  -6  -5 1358.98 581.372   6
  -1  -6  -5 356.525 420.298   1
   1  -6   5 312.324 686.908   3
   1   6   5-121.376 462.258  10
   1   6   5 376.688 500.204   7
  -1   6  -5-8.60502 1314.81   5
  -1   6  -5-259.031 921.093   4
  -1   6  -6 9348.78 1456.86   2
   1  -6   6 9908.44 1634.01   9
  -1   6  -6 5826.09 1069.65   4
   1  -6   7-757.969 645.978   9
  -1   6  -7-304.263 760.935  12
   1  -6   7-255.704 640.900   8
  -1   6  -7 1109.52 742.077   5
   1  -6   8 17053.4 2003.47   8
  -1   6  -8 15366.1 2027.45  12
  -1   6  -8 17939.4 1925.24   5
   1  -6   8 17978.2 2014.80   9
   1  -6   9-342.582 751.142   9
  -1   6  -9-377.387 850.033  12
   1  -6   9-488.886 822.287   8
  -1   6  -9-17.8168 855.135   5
   1  -6  10 4889.34 1347.20   8
   1  -6  10 7106.77 1603.03   9
  -1   6 -10 7248.22 1636.38  12
  -1   6 -11-1952.96 1106.73  12
   1  -6  11-1537.47 934.644   8
  -1   6 -11-103.086 1041.81   5
   1  -6  12 5620.24 1693.79   9
  -1   6 -12 6557.88 1787.71  12
  -1  -7   9-21.2591 827.493   8
   1   7  -9 84.8322 1070.48   5
   1   7  -9 628.372 963.937  12
   1   7  -8 6870.51 1456.09   5
  -1  -7   8 7280.10 1549.91   9
  -1  -7   8 7139.95 1495.34   8
   1   7  -8 5179.34 1410.80  12
   1   7  -7 4889.94 1256.02   5
   1   7  -7 5363.61 1413.32  12
  -1  -7   7 6539.31 1390.10   8
  -1  -7   7 5604.27 1244.40   9
  -1  -7   6 8893.71 1346.63   9
   1   7  -6 11182.7 1660.83   5
  -1  -7   6 9711.61 1396.68   3
  -1  -7   6 11429.7 1571.80   8
   1   7  -6 8490.87 1329.87   4
   1   7  -6 8706.40 1476.32   2
   1   7  -6 11462.8 1602.01  12
  -1  -7   6 7823.25 1452.58   1
   1   7  -5 1901.35 937.866   5
  -1  -7   5 1924.26 882.572   1
  -1  -7   5 2024.07 816.067   8
   1   7  -5 1595.48 783.182   2
   1   7  -5 2005.76 762.393   4
  -1  -7   5 1493.61 669.339   3
   1   7  -4 7216.10 1222.78   2
  -1  -7   4 7551.54 1313.08   1
  -1  -7   4 6758.72 1175.88   3
   1   7  -4 9762.50 1370.41   5
  -1  -7   4 7710.03 1316.96   8
  -1  -7   3 965.209 596.790   8
  -1  -7   3 1671.57 753.983   1
  -1  -7   3-480.560 641.032   3
   1   7  -3 1468.71 789.229   2
   1   7  -3 1105.99 811.061   4
   1   7  -3 1264.09 732.129   5
  -1  -7   2 7129.45 1412.77   3
  -1  -7   2 6441.26 1254.54   1
   1   7  -1 39.0774 542.356   4
  -1  -7   1 688.565 569.773   8
  -1  -7   1 48.3807 435.299   6
   1   7  -1-25.9329 527.749   7
  -1  -7   1-1082.51 662.718   3
   1   7  -1 802.272 638.166   2
   1   7  -1 288.115 541.896   5
  -1  -7   1 543.670 512.978   1
   1   7   0 3551.42 865.558   2
   1   7   0 3838.75 919.934   7
  -1  -7   0 4179.11 832.760   8
  -1  -7   0 3099.43 873.381   3
  -1  -7   0 3243.69 866.174   1
   1   7   0 4765.69 984.492   5
   1   7   0 3843.00 920.934   4
  -1  -7   0 4969.04 915.922   6
   1  -7   1 895.920 660.693   8
  -1  -7  -1 1260.33 618.309   1
  -1  -7  -1 1844.45 702.837   6
  -1   7  -1 1316.16 637.662   7
   1  -7   1 388.001 559.323   3
   1   7   1 867.483 632.327   4
   1  -7   1 1312.94 715.959   1
  -1   7  -1 1294.08 675.254   2
   1   7   1 1127.26 609.656   7
  -1  -7  -1 1003.66 640.888   3
  -1   7  -1 170.028 718.531   4
  -1  -7  -1 1850.01 623.330   8
   1   7   1 902.394 598.651   2
   1   7   1 1550.51 697.378   5
   1   7   2 1076.67 658.114   4
  -1  -7  -2-240.492 540.167   3
   1  -7   2 1114.50 652.648   3
   1   7   2 1419.58 670.905   7
  -1   7  -2 1190.50 653.841   2
   1  -7   2 744.352 642.625   8
  -1   7  -2 756.591 690.450   4
  -1  -7  -2 742.004 490.034   1
   1   7   2 1133.62 633.892   2
  -1  -7  -2 472.350 539.371   6
   1  -7   2 957.348 676.018   1
  -1   7  -2 2956.87 935.385   5
   1  -7   3 794.520 586.819   8
   1   7   3-892.652 722.598   4
  -1  -7  -3 809.914 614.843   3
   1   7   3 270.917 569.683   2
  -1   7  -3 277.975 704.594   5
  -1   7  -3-36.1171 658.476   4
   1  -7   3-866.404 629.358   3
  -1   7  -3 434.957 545.422   2
  -1  -7  -3-223.808 537.994   1
   1  -7   3-665.759 658.565   1
  -1  -7  -3 1037.05 650.174   6
   1   7   3 157.397 528.685   7
   1   7   4 2822.60 824.569   2
  -1   7  -4 3005.99 918.825   2
  -1   7  -4 2537.93 822.177   4
   1  -7   4 2958.59 960.247   8
  -1  -7  -4 2637.74 780.103   1
   1  -7   4 2837.38 819.109   9
  -1   7  -4 2204.57 767.112  12
  -1  -7  -4 918.987 575.846   6
   1  -7   4 3083.66 939.386   1
   1  -7   4 2187.94 779.904   3
   1   7   4 3270.46 818.104  10
  -1   7  -4 1797.94 766.293   5
   1   7   4 2897.64 853.664   7
   1  -7   5 4283.06 992.126   9
   1  -7   5 5094.36 1117.51   1
  -1   7  -5 3529.21 893.212  12
  -1   7  -5 3653.40 886.367   4
  -1   7  -5 2565.26 963.455   5
   1  -7   5 4649.28 1076.48   3
   1  -7   5 3724.44 1054.42   8
  -1   7  -5 2565.03 798.011   2
  -1   7  -6 1503.89 790.058   2
   1  -7   6 1176.42 738.731   9
   1  -7   6-39.6893 710.156   8
  -1   7  -6 1603.54 828.805  12
  -1   7  -6 280.850 683.071   4
  -1   7  -6 1223.27 760.505   5
   1  -7   7-427.589 636.986   9
   1  -7   7 186.874 821.412   8
  -1   7  -7-551.705 867.148  12
  -1   7  -7 850.827 911.768   5
   1  -7   8 646.026 789.205   9
   1  -7   8 2485.93 1083.59   8
  -1   7  -8 848.348 778.856  12
  -1   7  -8 1882.06 916.127   5
   1  -7   9 2141.08 1124.97   9
   1  -7   9 2721.95 1321.35   8
  -1   7  -9 776.470 921.010  12
  -1   7  -9 23.0773 988.544   5
   1  -7  10 1989.21 1052.77   9
   1  -7  10-816.341 951.319   8
  -1   7 -10 1140.94 1314.97  12
  -1   7 -10 143.348 972.819   5
   1  -7  11-2430.37 1320.12   9
  -1   7 -11 1130.78 1165.54  12
   1  -7  11 1655.44 1329.56   8
  -1   7 -11-104.065 997.663   5
   1   8  -9 8.13775 1010.18   5
   1   8  -9-118.998 822.143  12
  -1  -8   9 457.281 900.491   8
   1   8  -8-136.028 937.769   5
  -1  -8   8 3223.61 1083.36   8
   1   8  -7 311.943 840.909   5
  -1  -8   7 1073.52 1033.37   8
  -1  -8   6 3577.53 1158.67   1
   1   8  -6 327.201 897.735   4
   1   8  -6 1801.09 1000.86   2
  -1  -8   6 3124.10 1030.68   3
  -1  -8   6 4044.62 1190.35   8
   1   8  -6 3471.34 1229.88   5
  -1  -8   5 2714.37 1012.72   1
  -1  -8   5 995.855 891.421   8
   1   8  -5 1461.66 1097.31   4
   1   8  -5 2858.01 1038.30   2
  -1  -8   5 1841.16 953.924   3
   1   8  -5 2984.31 1064.06   5
  -1  -8   4 7786.18 1444.57   1
   1   8  -4 7059.75 1468.89   5
   1   8  -4 5354.74 1441.32   4
   1   8  -4 7208.74 1365.39   2
  -1  -8   4 5173.69 1171.01   3
  -1  -8   4 6096.08 1271.78   8
  -1  -8   3 2128.11 900.496   8
   1   8  -3-413.008 643.500   4
  -1  -8   3 1624.08 756.331   1
  -1  -8   3 1045.27 688.525   3
   1   8  -3 2922.78 1023.64   2
   1   8  -3 297.073 738.894   5
   1   8  -2 13724.6 1706.47   4
   1   8  -2 9734.74 1509.20   2
   1   8  -2 13517.4 1983.12   5
   1   8  -1 1299.56 789.151   2
  -1  -8   1-234.160 566.636   1
  -1  -8   1 674.143 682.529   8
   1   8  -1 1926.83 816.094   7
   1   8  -1 590.645 803.987   4
  -1  -8   1-632.080 676.669   3
   1   8  -1 798.285 760.348   5
  -1  -8   1 307.041 485.267   6
  -1  -8   0 9780.21 1291.29   8
   1   8   0 3820.33 1432.66   4
   1   8   0 9889.20 1435.39   2
  -1  -8   0 8063.40 1163.08   6
  -1  -8   0 8830.90 1428.06   3
   1   8   0 7135.14 1410.60   7
   1   8   0 12675.1 1643.93   5
  -1  -8   0 9747.04 1448.32   1
  -1  -8  -1 2669.95 981.379   3
  -1  -8  -1 3234.30 831.214   6
   1  -8   1 2481.03 1087.53   1
   1  -8   1 5269.29 1230.38   8
   1   8   1 5406.92 1374.40   7
   1   8   1 7145.38 1457.96   4
  -1  -8  -1 4061.72 1033.07   1
   1   8   1 4636.06 1214.24   2
   1   8   2 4255.50 1035.51   2
   1   8   2 5028.40 1110.38   4
   1  -8   2 5308.27 1297.08   8
  -1   8  -2 1504.18 1034.67   4
  -1  -8  -2 5194.42 1207.02   3
  -1   8  -2 4355.86 1114.33   2
   1  -8   2 4408.20 1173.25   1
  -1  -8  -2 5459.35 1156.45   1
   1   8   2 5104.43 1174.12   7
  -1   8  -2 4359.10 1141.82   5
   1  -8   2 4613.28 1172.47   3
  -1  -8  -2 4462.11 973.209   6
  -1   8  -3-285.992 810.328   5
  -1   8  -3 87.5642 604.251   4
  -1   8  -3 460.429 650.594   2
   1   8   3 112.333 629.426   7
   1  -8   3 892.302 758.395   8
  -1  -8  -3 810.045 557.268   6
  -1  -8  -3-477.071 653.558   1
   1  -8   3 193.122 616.747   3
   1  -8   3 166.305 656.444   1
  -1  -8  -3 534.249 745.406   3
   1   8   3-545.798 708.985   2
   1  -8   4 2943.41 1121.31   8
  -1   8  -4 829.797 956.233   4
  -1   8  -4 4024.65 1155.06   5
   1  -8   4 2150.28 894.808   3
  -1   8  -4 3710.17 1101.43   2
   1  -8   4 1414.95 921.404   1
   1  -8   5 4895.59 1334.09   1
   1  -8   5 5286.22 1414.89   8
  -1   8  -5 2021.63 1150.72   4
  -1   8  -5 4798.16 1239.15   2
   1  -8   5 3435.17 1030.31   3
  -1   8  -5 5615.41 1258.74   5
  -1   8  -6 2961.96 990.055   2
   1  -8   6 1413.58 875.274   8
  -1   8  -6 1198.06 878.026   5
   1  -8   7 2332.32 953.046   9
  -1   8  -7 1443.02 1116.07  12
   1  -8   7 1973.75 1003.24   8
  -1   8  -7 1906.05 981.703   5
   1  -8   8 618.755 910.466   8
   1  -8   8 708.941 803.943   9
  -1   8  -8 100.461 1096.21   5
  -1   8  -8-339.212 912.163  12
   1  -8   9 3264.40 1268.37   9
   1  -8   9 3800.12 1326.37   8
  -1   8  -9 2102.13 1285.00  12
  -1   8  -9-41.2205 1061.69   5
  -1   8 -10-56.5643 976.901  12
   1  -8  10 660.131 1211.75   8
   1  -8  10 890.513 1116.29   9
  -1   8 -10 58.7232 1015.42   5
  -1  -9   8 1963.11 970.559   8
   1   9  -8 4097.20 1371.47   5
  -1  -9   7 3115.69 1242.63   8
   1   9  -7 2155.68 1179.09   5
   1   9  -6 5572.33 1544.95   2
  -1  -9   6 3427.25 1130.90   3
  -1  -9   6 8787.24 1725.82   8
   1   9  -6 400.627 1051.80   4
  -1  -9   6 4336.82 1367.77   1
   1   9  -6 5835.73 1500.56   5
   1   9  -5 283.498 840.386   4
  -1  -9   5 1778.16 937.350   3
  -1  -9   5 1213.16 976.159   1
   1   9  -5 1946.49 1020.26   2
  -1  -9   5 3217.94 1200.32   8
   1   9  -5 4684.04 1288.85   5
  -1  -9   4 3220.66 1137.46   8
   1   9  -4 984.814 1188.71   4
   1   9  -4 3286.83 1098.76   2
  -1  -9   4 3285.11 1078.46   3
  -1  -9   4 5141.29 1332.71   1
   1   9  -4 4488.49 1286.59   5
  -1  -9   3 4474.18 1239.60   1
   1   9  -3 6169.88 1400.01   2
  -1  -9   3 6678.60 1443.13   3
  -1  -9   3 7603.82 1446.23   8
   1   9  -3 5504.01 1281.06   5
   1   9  -2 7929.09 1496.51   5
  -1  -9   2 7262.54 1356.42   8
   1   9  -2 3741.04 1367.20   4
   1   9  -2 6580.11 1371.37   2
  -1  -9   2 7256.76 1521.49   1
  -1  -9   2 5913.06 1315.44   3
  -1  -9   1 7479.78 1480.55   3
  -1  -9   1 11413.7 1774.28   1
   1   9  -1 9350.89 1550.76   2
  -1  -9   1 10195.9 1568.93   8
   1   9  -1 7479.63 1561.39   5
  -1  -9   0 5105.47 1044.75   6
   1   9   0 2722.28 1249.42   4
   1   9   0 3225.53 1192.56   7
   1   9   0 4135.90 1056.99   2
  -1  -9   0 5186.58 1309.82   1
  -1  -9   0 4932.64 1211.64   3
   1   9   1 9295.38 1612.96   4
   1   9   1 8434.36 1485.15   2
  -1  -9  -1 7565.06 1222.98   6
   1   9   1 6958.63 1353.04   7
  -1  -9  -1 6687.71 1482.10   3
  -1  -9  -1 7851.47 1538.37   1
  -1  -9  -2 4346.69 1177.63   1
   1   9   2 5311.47 1260.71   2
  -1  -9  -2 4198.48 1270.65   3
   1   9   2 4104.81 1228.82   7
   1  -9   3 10799.5 1933.97   1
   1  -9   3 11184.3 1814.39   3
  -1   9  -3 12338.2 1806.03   2
   1  -9   3 14530.0 2104.47   8
  -1   9  -3 13349.8 1935.07   5
   1  -9   4 2401.62 1119.99   1
   1  -9   4 5325.69 1327.40   3
   1  -9   4 3383.27 1241.10   8
  -1   9  -4 2733.26 1207.91   5
  -1   9  -4 3616.82 1183.19   2
  -1   9  -5 5324.53 1420.25   5
   1  -9   5 4859.20 1433.39   8
   1  -9   5 5428.88 1356.69   3
  -1   9  -5 4552.20 1325.97   2
   1  -9   5 4381.65 1461.50   1
   1  -9   6 2522.10 1190.35   8
  -1   9  -6 2535.76 1119.90   2
  -1   9  -6 3742.83 1255.12   5
  -1   9  -7 6423.73 1666.27   5
   1  -9   7 8163.99 1775.50   8
  -1   9  -8 190.148 1213.22   5
   1  -9   8-506.705 1028.31   8
  -1 -10   6-2052.93 1289.90   1
   1  10  -6-776.339 1082.78   5
   1  10  -6 179.745 1037.81   2
  -1 -10   6 1067.56 922.275   3
  -1 -10   6-527.628 1094.90   8
   1  10  -6 582.375 1010.10   4
   1  10  -5 1102.74 1167.10   5
   1  10  -5-34.4623 857.870   4
  -1 -10   5 2640.20 1223.99   1
  -1 -10   5-1084.64 924.338   3
   1  10  -5 399.329 1111.16   2
  -1 -10   5 389.170 955.016   8
  -1 -10   4-227.836 1073.34   1
  -1 -10   4-624.700 786.073   3
   1  10  -4 184.925 985.816   2
   1  10  -4 490.139 990.784   4
   1  10  -4-2508.65 1422.81   5
  -1 -10   4 892.549 990.466   8
  -1 -10   3 1099.90 1042.60   8
  -1 -10   3 435.737 833.364   1
   1  10  -3 1328.89 903.104   5
   1  10  -3 1601.02 975.135   2
   1  10  -3 1245.99 892.185   4
  -1 -10   3 943.223 951.453   3
   1  10  -2-1165.78 918.925   4
   1  10  -2-213.038 919.510   5
  -1 -10   2 1287.18 1044.01   3
   1  10  -2-926.602 1026.37   2
  -1 -10   2-86.5223 946.572   1
  -1 -10   2-408.068 815.306   8
  -1 -10   1-774.253 800.070   1
  -1 -10   1-421.954 820.996   3
  -1 -10   1-983.664 909.016   8
   1  10  -1-825.883 994.149   4
   1  10  -1-847.870 911.980   2
  -1 -10   0 650.375 829.776   1
  -1 -10   0 35.4503 851.483   3
   1  10   0 288.994 861.622   4
   1  10   0-822.227 840.869   2
  -1 -10  -1 1835.76 1087.71   1
   1  10   1 1336.42 1096.59   2
  -1 -10  -1 1082.08 1015.75   3
   1 -10   5-399.951 1050.55   8
   1 -10   5 725.285 1215.15   1
  -1  10  -5 1375.41 1128.95   2
  -1  10  -5 346.389 1134.37   5
   1 -10   6 2522.96 1193.97   8
  -1  10  -6 2048.46 1252.01   5
  -1 -11   3-224.751 1024.74   8
   1  11  -3-1229.67 1151.56   5
  -1 -11   3 2021.05 1274.57   1
  -1 -11   2 1497.77 1192.01   3
   1  11  -2 2613.76 1457.38   4
  -1 -11   2 2016.99 1135.16   8
   1  11  -2-356.216 1119.56   2
  -1 -11   2 1189.15 1263.13   1
  -1 -11   1 1938.65 1181.95   3
  -1 -11   1-277.433 1116.09   1
   1  11  -1 917.630 1012.93   2
  -2   0  -2 7506.11 598.958  13
   2   0   2 7142.09 686.202  16
   2   0   2 7341.48 694.577  15
   2   0   3 111.093 164.136   9
  -2   0  -3 174.166 165.147  13
  -2   0  -3-74.5451 161.970  12
   2   0   3 33.0165 187.463  10
   2   0   3 68.0132 180.658  15
   2   0   3 138.662 198.984  16
   2   0   4 31519.5 1471.41  10
   2   0   4 34055.9 1560.99  15
  -2   0  -4 33945.1 1381.48  12
   2   0   4 31881.8 1484.20  16
   2   0   4 35951.1 1494.24   9
  -2   0  -5 23.4628 284.445  11
   2   0   5 29.7499 255.055  16
   2   0   5 98.8421 254.108  15
   2   0   5 97.9506 222.029   9
   2   0   5-300.106 281.363  10
  -2   0  -6 3345.67 424.550   5
   2   0   6 3219.77 490.164   8
   2   0   6 3532.86 606.526   9
  -2   0  -6 3253.20 619.493  14
  -2   0  -6 2912.71 622.294  11
  -2   0  -6 2819.12 425.112   6
   2   0   6 3435.91 592.645  10
   2   0   6 2422.28 533.730  16
   2   0   6 3014.76 439.304   7
   2   0   6 3662.45 659.774  15
   2   0   7 258.526 378.530   9
  -2   0  -7 119.209 363.955  14
  -2   0  -7 165.504 388.329  11
   2   0   7 1041.71 494.976  15
   2   0   7-141.679 317.969  16
   2   0   7-357.166 403.826  10
   2   0   8 2493.89 711.486   9
   2   0   8 3983.91 856.109  15
   2   0   8 3981.64 849.663  10
  -2   0  -8 4019.80 837.038  11
  -2   0  -8 4042.71 864.596  14
   2   0   8 2951.62 726.107  16
  -2   0  -9 119.317 541.868  11
   2   0   9 531.111 499.096   9
   2   0   9-303.872 507.994  15
   2   0   9-167.933 459.993  10
   2   0   9-220.879 515.535  16
  -2   0  -9 305.281 506.698  14
   2   0  10 1549.55 837.388   9
   2   0  10-72.5322 498.207  16
  -2   0 -10 973.497 784.431  11
   2   0  10 1442.45 757.474  15
  -2   0 -10 801.987 612.742  14
   2   0  10 561.206 606.411  10
   2   0  11-725.133 748.936  10
   2   0  11 744.302 640.424  15
  -2   0 -11 37.4269 592.847  14
   2   0  11 538.921 757.924  16
   2   0  12-698.281 715.048  15
   2   0  12-120.657 745.020  16
  -2   1  -2 20017.4 1084.59  13
   2   1   2 23335.4 1092.14  16
   2   1   2 24631.6 1104.75   7
  -2  -1  -2 22852.9 1005.91   6
   2   1   2 23615.0 1164.91  15
  -2   1  -2 22182.7 1059.21  12
   2  -1   2 21531.3 1362.14  15
   2   1   2 25046.0 1231.71  10
   2  -1   3 21.4224 186.720   8
   2  -1   3 67.9233 173.532  16
   2   1   3-37.4262 178.903  10
   2   1   3-20.0593 138.984   7
  -2   1  -3-120.033 191.238  13
   2   1   3 77.9073 129.373  16
   2   1   3 17.7709 176.201  15
   2  -1   3-51.3990 240.436  15
  -2  -1  -3-67.2991 157.591   6
  -2   1  -3 182.198 203.797  12
  -2   1  -3-109.388 166.221   5
   2  -1   3-91.3489 247.101   9
   2  -1   4 82305.3 2018.69   8
   2   1   4 76612.2 2217.29  15
   2  -1   4 79095.0 2404.26  16
   2   1   4 78849.8 2043.67   7
   2  -1   4 77326.9 2313.85  10
  -2  -1  -4 81203.1 2067.94   6
  -2  -1  -4 80001.8 1876.57  12
  -2   1  -4 82365.5 2282.94  12
   2   1   4 80034.3 2430.34  10
  -2   1  -4 79433.8 2294.11  13
  -2   1  -4 81424.8 2028.26   5
   2  -1   4 78063.9 2413.68  15
   2   1   4 79169.8 2278.49  16
   2  -1   4 79300.0 2485.01   9
   2   1   4 80671.0 1982.07   9
   2   1   5 186.601 210.783   9
  -2  -1  -5-61.5784 293.536  11
   2  -1   5-174.102 267.206  16
   2   1   5-450.595 273.943  16
   2   1   5-151.404 262.419  15
   2  -1   5-376.301 300.953   8
   2   1   5-211.551 322.317  10
  -2   1  -5-197.086 313.790  12
  -2  -1  -5-61.4927 225.451   6
   2  -1   5-141.761 274.181   9
   2   1   5 200.980 213.066   7
   2  -1   5-363.782 291.334  10
   2  -1   5-61.6493 279.822  15
  -2   1  -5-139.478 261.415   5
   2   1   6 15197.4 1040.23   7
   2  -1   6 13187.5 937.646   8
   2   1   6 16757.3 1322.39  10
  -2  -1  -6 15012.4 1077.74   6
  -2   1  -6 16706.1 1260.05  12
   2  -1   6 14798.1 1149.54  10
  -2  -1  -6 15771.0 1271.15  11
   2  -1   6 16273.0 1246.82  15
  -2  -1  -6 16987.4 1306.34  14
  -2   1  -6 16864.3 1052.45   5
   2  -1   6 15826.0 1263.64  16
   2   1   6 13244.9 1186.84  16
   2   1   6 15896.8 1219.53  15
   2  -1   6 15976.0 1267.23   9
  -2   1  -6 15666.9 1137.61  11
   2   1   6 16124.9 1184.47   9
   2  -1   7-211.040 338.051   9
   2   1   7 86.4928 321.047   9
   2  -1   7 31.9275 338.755  16
   2   1   7 376.711 404.950  15
   2   1   7 266.596 327.274  16
   2   1   7 352.517 339.013   7
   2   1   7-106.751 386.488  10
  -2   1  -7 367.500 384.886  14
   2  -1   7-32.8368 327.934  10
  -2   1  -7 195.675 354.805  11
  -2  -1  -7 303.827 441.368  11
  -2  -1  -7-90.8137 387.959  14
  -2  -1  -7 235.005 251.204   6
   2  -1   7 64.1953 365.496  15
  -2   1  -7 887.729 379.727   5
   2  -1   7 194.419 321.286   8
   2  -1   8 47370.6 2503.58  15
  -2   1  -8 45948.3 2234.80  11
  -2   1  -8 45117.4 2531.96  14
   2  -1   8 45394.7 2473.45  16
  -2  -1  -8 41653.3 2454.85  14
   2  -1   8 45916.1 2310.11  10
   2  -1   8 50444.5 2591.90   9
   2   1   8 44690.6 2431.42   9
   2  -1   9 653.733 526.136   9
  -2  -1  -9 336.224 508.741  14
   2   1   9-221.279 517.446  15
   2  -1   9 300.665 549.467  15
   2  -1   9 510.790 514.759  16
  -2   1  -9 439.391 514.676  14
  -2  -1  -9 770.494 644.498  11
  -2   1  -9-72.2917 440.037  11
   2   1   9 616.025 595.531  10
   2   1   9 613.902 594.070  16
   2  -1   9 877.833 459.250  10
   2  -1  10 5311.01 1150.82   9
   2  -1  10 6097.96 1191.70  16
   2   1  10 4702.58 1172.10  15
   2  -1  10 5286.10 1148.94  15
  -2   1 -10 3812.23 954.205  14
  -2  -1 -10 2722.27 1165.64  11
   2   1  10 4959.39 1207.28  16
   2   1  10 3178.95 1123.90  10
  -2  -1 -10 3265.55 1083.71  14
   2   1  11 130.996 666.744  15
   2  -1  11 1466.12 887.646   9
  -2   1 -11 385.044 703.407  14
   2  -1  11 2033.43 914.349  16
   2   1  11 2.42528 612.789  10
   2  -1  11 1227.74 698.675  15
  -2  -1 -11 636.711 697.816  14
   2   1  11 631.872 862.519  16
   2  -1  12 9222.05 2119.26  16
   2  -1  12 6594.35 1959.48  15
  -2   1 -12 10665.1 1905.60  14
   2   2   0 36987.4 1426.67   4
   2   2   0 37924.5 1563.63   7
  -2  -2   0 36331.7 1446.74   3
  -2  -2   0 36799.3 1426.07   1
   2   2   0 39683.3 1455.97   2
   2   2   1 8839.38 646.879   4
   2   2   1 9125.31 646.147   2
   2   2   1 9240.23 752.413   7
  -2  -2  -1 9138.81 656.116   1
  -2  -2  -1 10064.5 700.592   3
  -2  -2  -1 9286.14 704.080   6
   2   2   1 8747.86 765.100  10
   2  -2   2 5239.83 669.000   8
   2   2   2 5079.51 484.184   4
   2   2   2 5425.13 479.285   2
  -2  -2  -2 6150.80 517.572   1
  -2  -2  -2 5658.78 597.135   6
   2   2   2 4784.94 559.135   7
   2   2   2 5499.12 626.004  10
   2  -2   2 4213.97 675.161   9
  -2   2  -2 5168.16 598.205  12
  -2  -2  -2 5592.95 505.092   3
  -2   2  -2 4925.93 615.322   5
  -2   2  -3 977.999 318.818  13
  -2  -2  -3 1193.72 261.150   1
   2  -2   3 1236.59 330.661   8
   2   2   3 984.288 258.539  15
   2  -2   3 1271.66 391.261   9
   2  -2   3 1143.15 364.974  15
   2   2   3 1225.49 272.799   4
  -2   2  -3 688.421 258.357  12
   2   2   3 734.164 264.521  10
  -2  -2  -3 977.455 316.688   6
   2   2   3 848.194 234.134  16
   2  -2   3 465.046 240.474  16
  -2   2  -3 924.901 312.724   5
  -2  -2  -3 717.768 224.157   3
   2   2   3 822.529 296.965   7
   2  -2   4 8253.96 814.359   8
   2   2   4 8593.32 685.184   4
   2   2   4 8591.12 803.057  16
  -2  -2  -4 8692.32 849.662   6
   2   2   4 8151.22 813.412   7
   2   2   4 9389.23 870.235  15
  -2  -2  -4 8673.13 892.080  11
  -2   2  -4 9318.33 898.716  13
   2  -2   4 6612.21 812.915  15
  -2   2  -4 9377.20 913.508  12
   2  -2   4 8107.25 924.360   9
  -2   2  -4 8203.63 830.662   5
   2  -2   4 7627.21 809.330  16
   2   2   4 9193.75 978.497  10
   2  -2   5 9185.45 835.762   8
  -2   2  -5 7929.58 866.593  12
   2   2   5 7920.87 817.500  16
  -2   2  -5 8464.95 896.415  13
   2  -2   5 7533.24 810.801  10
   2   2   5 7799.67 791.754   7
  -2  -2  -5 7866.71 840.944  14
  -2  -2  -5 8025.95 891.848  11
   2  -2   5 9376.77 955.409  15
  -2  -2  -5 8321.87 855.910   6
   2   2   5 7410.47 905.335  10
   2   2   5 7520.46 769.207  15
   2  -2   5 9229.20 922.504  16
  -2   2  -5 9083.64 896.167   5
   2  -2   5 8601.30 988.768   9
   2   2   5 5791.86 603.193   9
   2  -2   6-851.039 489.698   9
   2   2   6-210.529 256.686   9
   2   2   6-199.174 310.259  15
   2  -2   6-709.706 446.186   8
  -2  -2  -6 128.284 348.617  14
   2  -2   6-532.502 452.111  16
  -2  -2  -6 288.918 359.525   6
  -2   2  -6 839.233 534.724  12
   2  -2   6-515.244 440.988  15
   2   2   6 4.90989 281.386   7
  -2  -2  -6-267.510 358.363  11
  -2   2  -6 942.421 398.033  11
   2   2   6 273.850 337.831  10
   2  -2   6-151.826 348.538  10
   2   2   6 217.120 355.362  16
  -2   2  -6 1394.78 527.826   5
   2  -2   7 116.834 361.607   9
   2   2   7 285.592 329.556   7
   2  -2   7-22.4587 403.925  16
   2   2   7 442.509 423.326  15
   2   2   7-220.276 395.289  16
  -2   2  -7 199.807 392.484  14
   2   2   7 299.782 413.297  10
  -2   2  -7 436.503 539.358  12
   2  -2   7 399.469 418.943   8
  -2   2  -7-209.141 339.788  11
  -2  -2  -7 219.506 348.796  14
  -2   2  -7 341.643 402.009   5
  -2  -2  -7 147.686 403.353  11
   2  -2   7-435.293 438.874  15
  -2  -2  -7 495.392 406.236   6
  -2   2  -8 2357.66 651.471   5
   2  -2   8 473.382 500.748   9
   2  -2   8 1173.68 626.680   8
   2  -2   8 1295.53 617.096  16
   2   2   8 1082.12 607.346  16
  -2  -2  -8 1677.71 726.898  11
   2   2   8 1110.38 601.764  15
   2   2   8 1409.27 556.625   7
  -2  -2  -8 1520.39 627.647  14
  -2   2  -8 1833.15 663.076  14
   2  -2   8 77.2369 426.396  15
  -2   2  -8 1520.31 621.585  12
   2   2   8 1060.69 651.735  10
   2  -2   9 2045.25 793.656   9
   2  -2   9 3415.38 887.345  16
  -2   2  -9 3499.80 946.539  14
   2   2   9 2800.61 912.329  15
  -2  -2  -9 2064.79 888.299  14
   2   2   9 2769.58 968.420  16
  -2   2  -9 3429.70 943.831  12
  -2  -2  -9 2038.95 891.855  11
   2   2   9 1899.87 880.747  10
   2  -2   9 2817.56 832.570  15
   2  -2  10 278.439 626.149  15
   2  -2  10 113.430 613.912   9
   2   2  10 740.142 790.221  16
   2   2  10 607.258 708.318  10
   2   2  10-75.2091 626.625  15
  -2  -2 -10 358.748 612.707  14
  -2   2 -10-81.5210 679.232  12
  -2  -2 -10 1128.36 746.314  11
  -2   2 -10 203.658 595.060  14
   2  -2  10-1320.79 744.190  16
   2  -2  11-82.5601 674.389   9
   2  -2  11 891.759 593.937  15
   2  -2  11 821.931 745.628  16
  -2   2 -11-318.234 833.926  12
  -2   2 -11-93.5804 715.344  14
   2  -2  12 148.441 729.851   9
   2  -2  12 1308.21 875.470  16
  -2   2 -12 1598.48 975.837  14
   2  -2  12 1907.37 919.219  15
  -2   2 -12-208.836 842.652  12
  -2  -3   3 17960.7 1241.19   8
   2   3  -3 18700.0 1246.03   4
  -2  -3   3 18142.5 1322.71   3
  -2  -3   2 67244.4 2252.92   8
   2   3  -2 67915.6 2362.80   4
   2   3  -2 67351.0 2393.69   2
  -2  -3   2 68090.6 2479.76   3
  -2  -3   2 70042.4 2456.64   1
  -2  -3   1 7141.54 707.929   8
   2   3  -1 6915.69 729.454   4
  -2  -3   1 7019.61 751.981   1
  -2  -3   1 7504.88 818.843   3
   2   3  -1 7011.65 741.710   2
   2   3  -1 7527.98 722.665   5
  -2  -3   1 5936.48 645.200   6
   2   3  -1 6726.83 771.869   7
   2   3   0 118050. 3231.93  10
  -2  -3   0 116938. 2501.92   8
   2   3   0 113053. 2791.19   4
   2   3   0 118841. 2790.36   2
   2   3   0 115975. 2960.97   7
  -2  -3   0 118082. 2825.91   1
  -2  -3   0 116863. 2860.75   3
  -2  -3   0 117883. 2765.78   6
   2   3   0 116711. 2451.19   5
  -2  -3  -1 12783.9 942.938   3
  -2  -3  -1 13985.0 789.222   8
   2   3   1 13825.8 949.560   4
   2   3   1 13588.5 917.886   2
   2   3   1 12888.1 1007.32  10
  -2  -3  -1 13485.1 943.787   1
   2   3   1 12772.9 1004.02   7
  -2  -3  -1 12835.8 964.846   6
   2   3   1 12966.4 756.166   5
  -2  -3  -2 62365.5 2171.80   6
   2  -3   2 61922.4 2500.58   8
   2   3   2 63888.2 2019.40   4
   2   3   2 60484.5 1904.19   2
   2   3   2 59147.1 2183.65   7
  -2  -3  -2 64369.0 2074.65   3
  -2  -3  -2 64181.3 2007.03   1
   2  -3   2 57982.2 2693.90   9
   2   3   2 62669.8 2203.57  10
  -2   3  -2 61143.0 2273.66   5
   2   3   3 2672.46 476.910   2
   2  -3   3 2237.59 502.889   8
   2  -3   3 1651.78 407.636  16
   2   3   3 1864.60 361.604  16
   2   3   3 2474.20 440.220  15
   2   3   3 2444.61 481.397   4
  -2   3  -3 2276.18 466.463   2
  -2  -3  -3 1921.55 367.407  14
   2  -3   3 2174.44 497.003   1
  -2   3  -3 1954.33 456.756  12
  -2  -3  -3 2224.75 509.978   6
  -2  -3  -3 2553.37 511.695  11
  -2   3  -3 1853.15 485.863   5
   2   3   3 2275.22 525.820  10
   2   3   3 1944.89 462.042   7
  -2  -3  -3 2308.02 418.580   1
   2  -3   3 1973.82 571.050   9
  -2  -3  -3 2157.06 479.703   3
   2  -3   4 80939.2 2752.23   8
   2   3   4 75414.4 2291.72   4
  -2   3  -4 78323.8 2205.35   2
   2  -3   4 77638.4 2299.80   1
   2   3   4 79692.4 2107.12   2
  -2  -3  -4 81067.3 2230.00   1
   2   3   4 80245.0 2344.08  16
   2   3   4 78443.2 2674.11   7
   2   3   4 80887.9 2321.91  15
   2  -3   4 71074.9 2794.22  15
  -2  -3  -4 80857.8 2758.67   6
  -2  -3  -4 73941.3 2359.98   3
  -2   3  -4 80130.8 2555.04  13
   2  -3   4 81801.7 2509.61   3
  -2   3  -4 81531.6 2699.23  12
   2  -3   4 75591.4 2478.69  16
  -2  -3  -4 82295.7 2708.29  11
  -2  -3  -4 81692.0 2380.50  14
   2   3   4 82730.6 2863.12  10
  -2   3  -4 81429.7 2678.60   5
   2  -3   4 76107.3 2994.51   9
   2  -3   5 7778.29 1062.54  15
   2  -3   5 6911.96 924.439   8
   2   3   5 5687.82 614.112   2
  -2   3  -5 5923.36 653.766   2
  -2  -3  -5 5699.06 611.299   1
   2  -3   5 7254.81 777.366   1
   2  -3   5 6627.65 875.708  16
   2   3   5 6428.39 791.680  16
   2   3   5 5722.65 716.683  15
   2  -3   5 7287.38 799.057   3
  -2  -3  -5 6041.49 862.379   6
  -2   3  -5 5448.93 848.143  12
  -2  -3  -5 4809.46 685.587   3
  -2   3  -5 5251.40 780.654  13
   2   3   5 5467.44 820.941  10
  -2  -3  -5 5442.39 794.025  11
   2  -3   5 6670.55 1055.09   9
  -2   3  -5 5610.54 805.578   5
  -2  -3  -5 5386.54 715.821  14
   2   3   5 4662.52 721.899   7
   2  -3   6 16390.8 1366.40   8
   2  -3   6 18320.8 1402.27  16
  -2  -3  -6 16674.4 1365.95  14
   2   3   6 14049.3 1297.30   7
   2  -3   6 16452.7 1483.76  15
   2   3   6 15059.1 1290.57  15
  -2   3  -6 17595.6 1422.43  13
  -2  -3  -6 15790.8 1385.30   6
  -2   3  -6 15479.0 1414.90  12
  -2  -3  -6 18759.7 1514.84  11
   2   3   6 15297.1 1449.40  10
  -2   3  -6 17904.6 1402.22   5
   2   3   6 16273.4 1391.07  16
   2  -3   6 16068.5 1475.77   9
   2  -3   7 2045.84 714.860   9
   2  -3   7 2824.30 727.060  15
   2  -3   7 3256.89 737.959   8
   2   3   7 3069.26 690.878  16
   2   3   7 3640.65 761.190  15
   2   3   7 2627.98 658.796   7
  -2  -3  -7 2421.69 631.997  14
  -2  -3  -7 3280.85 712.634   6
  -2   3  -7 3097.90 797.015  12
   2  -3   7 2940.66 716.856  16
  -2  -3  -7 3672.25 826.737  11
   2   3   7 2223.93 723.120  10
  -2   3  -7 2222.10 676.981  14
  -2   3  -7 2990.82 696.334  13
  -2   3  -7 4032.98 754.692   5
  -2  -3  -8 24007.9 1899.47  14
   2  -3   8 26186.5 1962.02   8
   2  -3   8 29303.8 2102.43  16
   2   3   8 24481.2 2009.73  16
   2   3   8 24825.9 1859.20   7
   2  -3   8 26319.5 2006.53  15
  -2   3  -8 22666.6 1891.77  13
  -2   3  -8 24177.8 1955.80  12
  -2  -3  -8 24027.2 1980.83  11
  -2   3  -8 25132.7 1968.59  14
   2   3   8 23870.0 2127.13  10
   2   3   8 24370.1 1910.63  15
   2  -3   8 27761.9 2134.13   9
   2  -3   9 1646.97 730.945   9
   2   3   9 1873.47 823.105  15
   2  -3   9 2207.27 764.101  16
  -2  -3  -9 685.125 622.342  11
  -2   3  -9 2497.89 828.631  14
  -2   3  -9 2054.01 761.799  13
  -2  -3  -9 1735.22 819.762  14
   2  -3   9 1736.70 747.411   8
  -2   3  -9 567.272 627.759  12
   2   3   9 1364.81 795.123  10
   2   3   9 3444.22 1169.83  16
   2  -3  10 2643.61 989.068   9
   2  -3  10 2806.30 939.525  16
  -2   3 -10 1496.15 815.806  14
  -2   3 -10 2368.50 885.364  13
  -2   3 -10 3801.55 1094.85  12
   2   3  10 1965.05 933.026  15
   2   3  10 1090.95 847.213  10
   2  -3  10 2704.57 898.158  15
   2  -3  11 777.588 664.463   9
   2  -3  11 2446.49 932.726  16
   2  -3  11 3214.35 1015.22  15
  -2   3 -11 1768.42 876.526  13
  -2   3 -11 1964.19 928.719  14
  -2   3 -11 2910.60 1009.84  12
   2  -3  12 6964.27 1590.57   9
  -2   3 -12 4393.37 1271.14  12
   2  -3  12 6600.01 1571.97  16
  -2   3 -12 5599.70 1367.74  13
   2  -3  12 3036.71 1051.78  15
  -2   3 -12 7624.85 1424.73  14
   2  -3  13-1295.28 1074.23  15
  -2   3 -13-1029.60 1076.47  12
  -2  -4   5 54.4228 313.391   3
   2   4  -5 150.624 422.999   5
  -2  -4   5-216.227 295.181  15
   2   4  -5 830.916 418.881   4
  -2  -4   5 574.926 427.973   8
  -2  -4   4 32544.1 1939.31   8
   2   4  -4 32757.9 1868.63   4
  -2  -4   4 31607.6 1345.95  15
  -2  -4   4 31142.3 2022.87   1
  -2  -4   4 32300.2 1970.41   3
   2   4  -4 32279.0 1890.40   5
   2   4  -4 32630.2 2035.65   2
  -2  -4   3 903.842 461.786   3
   2   4  -3 1911.18 580.246   5
   2   4  -3 1238.60 472.266   4
  -2  -4   3 1290.18 408.940   6
  -2  -4   3 1392.23 497.177   8
   2   4  -3 1034.75 465.910   2
  -2  -4   3 1393.08 508.504   1
  -2  -4   2 1502.25 367.894   3
   2   4  -2 3713.06 698.569   5
  -2  -4   2 1689.53 298.149   1
  -2  -4   2 3581.71 696.577   8
   2   4  -2 3660.61 754.321   7
   2   4  -2 2729.52 606.264   4
   2   4  -2 2346.88 591.336   2
  -2  -4   2 2823.49 532.013   6
  -2  -4   1 2327.13 564.493   3
   2   4  -1 2630.75 488.228   5
  -2  -4   1 2559.41 486.582   8
   2   4  -1 2546.48 564.725   7
  -2  -4   1 3112.25 602.773   1
   2   4  -1 2985.71 571.838   2
   2   4  -1 2723.53 543.182   4
  -2  -4   1 2451.44 483.813   6
  -2  -4   0 14937.1 1019.29   8
   2   4   0 15443.2 1179.89   4
   2   4   0 15184.2 1154.29   2
   2   4   0 15468.0 1232.43   7
  -2  -4   0 15531.2 1158.64   6
  -2  -4   0 15843.5 1212.59   3
  -2  -4   0 15546.0 1189.97   1
   2   4   0 14600.2 1172.40  10
   2   4   0 16544.5 1078.30   5
   2   4   1 2353.40 439.659   5
  -2  -4  -1 1822.48 434.032   1
  -2  -4  -1 1611.32 316.357   8
   2   4   1 1382.54 473.434   7
   2   4   1 1922.68 443.740   2
   2   4   1 1806.45 495.894   4
  -2  -4  -1 2014.48 509.913   3
  -2  -4  -1 1671.72 457.283   6
   2   4   1 1438.11 416.995  10
   2  -4   2 2119.66 600.066   8
   2   4   2 2116.90 492.406   4
  -2  -4  -2 3241.99 450.177   8
   2   4   2 2317.88 549.140   7
   2  -4   2 2347.62 614.542   1
  -2   4  -2 1726.44 520.918   2
  -2  -4  -2 2188.19 524.980   6
   2  -4   2 2273.67 687.551   9
  -2  -4  -2 1865.94 460.123  11
   2   4   2 2191.23 533.237  10
  -2   4  -2 1386.68 463.343   5
  -2  -4  -2 2185.67 514.391   1
  -2  -4  -2 1780.42 469.378   3
   2   4   2 1951.31 403.188   5
   2   4   2 2473.37 518.499   2
  -2   4  -3 15770.6 936.424   7
   2  -4   3 17974.2 1473.33   8
  -2   4  -3 15950.9 1217.65   2
   2  -4   3 19121.9 1422.82   1
  -2  -4  -3 19642.8 889.335   8
   2   4   3 18041.0 1258.02   4
   2  -4   3 18240.5 1392.83   3
   2   4   3 18507.1 1203.68   2
   2   4   3 17507.1 1035.67  16
   2   4   3 18024.0 1373.72  10
  -2  -4  -3 19466.9 1416.20   6
  -2  -4  -3 17099.2 1012.73  14
  -2   4  -3 16663.0 1369.24   5
   2   4   3 17753.5 1396.37   7
  -2   4  -3 15157.8 1241.01  12
  -2  -4  -3 18705.0 1311.41  11
  -2  -4  -3 17870.1 1238.17   1
   2  -4   3 13731.1 1059.86  16
   2  -4   3 17933.4 1595.50   9
   2   4   3 16882.7 992.716  15
  -2  -4  -3 17993.8 1285.46   3
   2  -4   4 3379.46 728.506   8
  -2   4  -4 4474.26 735.926   4
   2   4   4 3275.74 711.808   4
  -2  -4  -4 3893.11 704.534   3
   2   4   4 3994.18 614.608  15
  -2   4  -4 3341.78 706.175  12
  -2  -4  -4 3036.69 538.519  14
  -2  -4  -4 3856.86 731.191   6
   2  -4   4 2917.76 604.472   1
   2   4   4 4013.23 645.822   2
   2  -4   4 2062.70 457.120  16
   2  -4   4 2403.07 548.395   3
  -2  -4  -4 4313.87 743.888  11
   2   4   4 3147.26 567.376  16
  -2  -4  -4 3757.72 623.915   1
  -2   4  -4 3937.78 669.306   2
   2   4   4 3794.02 762.160  10
   2   4   4 3144.42 726.065   7
  -2   4  -4 3134.90 710.842   5
   2  -4   4 2374.77 722.556   9
  -2   4  -5 1484.42 565.976   5
   2  -4   5 799.244 482.313   8
   2   4   5 228.197 412.134   4
  -2   4  -5 1232.37 437.503   4
   2  -4   5 834.894 365.147  16
   2   4   5 1921.21 526.522  16
   2   4   5 1664.25 471.263  15
   2   4   5 1761.04 550.802   7
   2   4   5 1172.07 428.379   2
  -2  -4  -5 1812.81 492.747  14
  -2  -4  -5 1569.86 496.814   3
  -2   4  -5 1127.26 433.667  13
  -2   4  -5 1346.06 585.456  12
  -2  -4  -5 1238.29 490.549   6
   2  -4   5 1567.97 485.302   3
  -2   4  -5 1445.61 459.749   2
  -2  -4  -5 1276.97 472.912  11
  -2  -4  -5 1707.40 461.097   1
   2  -4   5 932.163 382.681   1
   2   4   5 1147.85 531.073  10
   2  -4   5-350.292 438.220  15
   2  -4   5 1393.53 584.630   9
  -2   4  -6 517.544 496.074  12
   2  -4   6 1240.86 591.408   8
  -2  -4  -6 965.920 464.255  14
   2   4   6 1007.80 519.866  15
   2   4   6 1176.39 518.281   7
   2   4   6 762.761 461.642  16
   2  -4   6 254.018 483.163  15
  -2   4  -6 610.921 465.728  13
  -2  -4  -6 753.277 564.982  11
  -2  -4  -6 1191.44 549.189   6
   2  -4   6 1022.75 442.503  16
   2   4   6 470.205 501.773  10
  -2   4  -6 1174.03 575.433   5
   2  -4   6-80.1667 471.482   9
  -2   4  -7 8965.75 1204.54  12
   2  -4   7 7792.02 1235.98   9
   2  -4   7 6867.03 1181.23  15
   2  -4   7 7711.31 1138.67   8
   2  -4   7 10188.7 1167.15  16
  -2   4  -7 8861.10 1104.09  14
   2   4   7 8823.41 1120.24  15
   2   4   7 7541.83 1137.12   7
  -2  -4  -7 7949.33 1106.56   6
  -2  -4  -7 8530.75 1203.69  11
  -2   4  -7 9256.43 1201.48   5
   2   4   7 8205.75 1236.21  10
  -2   4  -7 7333.91 1116.16  13
   2  -4   8 846.218 655.992   9
  -2   4  -8 836.444 620.276  13
   2   4   8 1395.89 740.077  15
   2   4   8 182.979 629.141   7
  -2  -4  -8 665.784 695.071  11
  -2   4  -8 321.328 640.327  12
   2  -4   8-163.341 567.968   8
   2  -4   8 1083.53 580.506  16
  -2   4  -8 159.227 533.218  14
   2   4   8 512.972 694.283  10
   2  -4   8-278.331 556.549  15
  -2   4  -8 185.407 609.953   5
   2   4   9-884.988 610.265   7
   2  -4   9 540.479 650.498   9
   2  -4   9 132.221 703.655  15
  -2   4  -9 626.497 616.683  13
   2  -4   9 402.999 539.631  16
   2   4   9-255.526 605.438  15
  -2  -4  -9 526.612 758.315  11
  -2   4  -9 1106.41 753.034  12
  -2   4  -9-579.450 595.572  14
   2  -4   9 310.743 635.403   8
   2   4   9 109.184 630.525  10
  -2   4  -9-61.8931 624.852   5
  -2   4 -10-296.611 704.988  13
   2  -4  10-349.833 682.989   9
   2  -4  10-909.004 770.464  16
  -2   4 -10 361.543 908.047   5
  -2   4 -10 878.007 624.621  14
  -2   4 -10 668.276 742.075  12
   2  -4  10 1705.12 869.909  15
   2  -4  11-282.005 797.749   9
   2  -4  11 13.8682 746.178  15
  -2   4 -11 623.096 652.339  14
  -2   4 -11-317.218 736.319  13
   2  -4  11 77.1004 710.147  16
  -2   4 -11 2029.35 1039.49  12
  -2   4 -12-32.2381 713.692  13
   2  -4  12 1837.20 1106.36   9
   2  -4  12-993.800 889.902  16
   2  -4  12-209.106 960.987  15
  -2   4 -12 670.394 797.866  14
  -2   4 -12 2321.11 1129.07  12
   2  -4  13-15.7622 883.738   9
  -2   4 -13-853.015 922.284  12
  -2  -5   6 2015.36 679.855   3
   2   5  -6 1361.30 669.567   5
  -2  -5   6 3011.73 780.887   8
   2   5  -6 2029.41 655.133   4
  -2  -5   5 7364.96 1075.30   3
   2   5  -5 6824.82 1055.17   5
  -2  -5   5 7421.99 1094.84   8
   2   5  -5 6308.54 944.182   4
  -2  -5   4 4573.07 885.226   1
  -2  -5   4 5613.54 950.422   3
   2   5  -4 5603.17 970.686   5
  -2  -5   4 4934.79 854.318   9
  -2  -5   4 5469.06 952.977   8
   2   5  -4 6025.89 966.814   4
   2   5  -4 4366.63 901.016   2
  -2  -5   3 253.690 368.852   3
   2   5  -3 110.987 393.753   5
  -2  -5   3 67.4305 304.178   9
  -2  -5   3 90.2204 354.585   1
  -2  -5   3 194.091 427.387   8
   2   5  -3-65.3722 399.581   4
  -2  -5   3 533.113 353.511   6
   2   5  -3-508.990 472.294   2
  -2  -5   2 887.361 489.256   3
   2   5  -2 1114.55 500.976   5
  -2  -5   2 745.821 366.887   9
   2   5  -2 1425.57 548.613   4
   2   5  -2 811.951 439.607   7
   2   5  -2 1425.43 555.273   2
  -2  -5   2 1015.50 516.465   8
  -2  -5   2 1224.39 450.842   6
  -2  -5   2 816.940 401.823   1
  -2  -5   1 3892.78 752.082   3
   2   5  -1 4447.26 714.387   5
  -2  -5   1 4323.79 702.581   8
  -2  -5   1 4675.45 798.815   1
   2   5  -1 4241.54 760.851   4
   2   5  -1 4975.07 819.279   7
  -2  -5   1 5536.72 790.571   6
   2   5  -1 4896.32 786.313   2
  -2  -5   0 10857.9 993.343   8
   2   5   0 10074.8 1114.64   4
   2   5   0 10374.3 1125.08   2
  -2  -5   0 10903.4 1160.04   1
   2   5   0 11697.4 1222.94   7
  -2  -5   0 11638.5 1124.44   6
  -2  -5   0 11339.9 852.055  11
   2   5   0 9908.52 1127.89  10
   2   5   0 12195.4 1113.82   5
  -2  -5   0 8278.28 1107.37   3
   2   5   1 326.536 361.642   5
  -2  -5  -1 1858.97 553.858   1
   2   5   1 1364.43 541.608   4
  -2  -5  -1 1284.17 369.110   8
  -2  -5  -1 1541.42 483.585   6
  -2  -5  -1 1186.69 338.599  11
   2   5   1 1159.34 444.538  10
   2   5   1 1388.90 496.456   2
   2   5   1 1611.19 566.633   7
  -2  -5  -1 1289.24 507.333   3
   2  -5   2 6419.57 1076.14   1
  -2  -5  -2 6949.15 698.700   8
   2  -5   2 5793.84 1041.12   8
  -2  -5  -2 6335.83 889.486   1
   2   5   2 6483.37 910.955   4
   2   5   2 6295.08 963.739   7
   2   5   2 6458.98 869.859   2
  -2   5  -2 4823.45 849.268   2
  -2  -5  -2 6847.86 953.610   6
  -2  -5  -2 6036.72 754.768  11
   2   5   2 6645.97 874.273  10
   2   5   2 6613.44 825.786   5
  -2   5  -2 4484.53 850.897   5
  -2  -5  -2 5815.90 893.401   3
   2  -5   2 5590.44 1044.12   9
   2  -5   3 1124.14 609.643   8
  -2   5  -3-129.835 414.284   2
   2   5   3 678.181 361.080   2
  -2   5  -3 1203.57 597.398  12
   2   5   3-223.768 406.556   7
   2   5   3-10.2444 368.906   4
   2  -5   3 92.1821 439.582   1
  -2  -5  -3-107.449 370.200   6
   2  -5   3 252.982 426.094   3
  -2  -5  -3 483.964 340.377  11
  -2  -5  -3 462.329 360.993   3
   2   5   3 1018.93 456.349  10
  -2  -5  -3 21.2544 319.559   1
  -2   5  -3-323.714 424.595   5
   2  -5   3 353.745 477.913   9
  -2   5  -4 22240.9 1654.13   4
   2  -5   4 24342.1 1906.17   8
   2   5   4 22282.4 1654.57   4
  -2   5  -4 20932.4 1551.31   2
   2   5   4 23078.4 1523.60   2
   2  -5   4 23908.9 1765.64   1
  -2  -5  -4 25078.9 1669.26   1
   2   5   4 21999.4 1735.58   7
   2  -5   4 22921.2 1885.71   9
   2  -5   4 23131.8 1737.64   3
  -2  -5  -4 24410.4 1818.89   6
  -2   5  -4 21813.4 1603.18  12
  -2  -5  -4 25762.9 1734.72  11
   2   5   4 21853.3 1711.96  10
  -2   5  -4 21946.4 1720.87   5
  -2  -5  -4 22297.6 1701.37   3
  -2  -5  -5 4078.31 847.830   6
   2  -5   5 4260.19 932.112   8
   2   5   5 3362.52 848.290   4
  -2   5  -5 3899.55 762.690   4
  -2  -5  -5 3928.48 847.990   3
   2   5   5 3348.02 829.617   7
   2   5   5 3985.57 715.245   2
  -2   5  -5 3672.17 721.400   2
  -2   5  -5 3677.90 843.541  12
   2  -5   5 3822.56 797.217   3
  -2  -5  -5 4443.35 875.053  11
  -2  -5  -5 4192.33 743.526   1
   2  -5   5 4098.04 817.357   1
   2   5   5 2941.80 752.479  10
  -2   5  -5 4806.05 871.364   5
   2  -5   5 3008.92 788.983   9
   2  -5   6 9407.92 1285.98   8
   2   5   6 8518.21 1234.44   7
  -2  -5  -6 9719.22 1247.00   6
  -2   5  -6 8589.23 1271.42  12
  -2  -5  -6 12238.7 1412.87  11
   2   5   6 9600.72 1299.06  10
   2  -5   6 12464.2 1479.99   9
  -2   5  -6 9965.22 1266.54   5
   2  -5   7 745.796 617.013   9
   2  -5   7 1439.82 754.848   8
   2   5   7 1457.49 671.346   7
  -2  -5  -7 1504.12 601.293   6
  -2   5  -7 773.609 740.628  12
  -2  -5  -7 1453.08 733.696  11
   2   5   7 618.002 619.229  10
  -2   5  -7 2181.94 848.020   5
   2  -5   8 20889.4 2024.85   8
  -2   5  -8 21839.6 2053.74  12
  -2  -5  -8 21101.5 2082.10  11
   2   5   8 19770.3 2095.24  10
  -2   5  -8 21988.3 2036.86   5
   2   5   8 18351.3 1935.70   7
   2  -5   8 20660.4 2126.34   9
   2  -5   9 2.83901 633.461   9
   2  -5   9 1210.33 873.071   8
  -2   5  -9 1030.39 845.838  12
  -2   5  -9-23.9977 697.935   5
   2  -5  10 7391.99 1548.24   9
  -2   5 -10 4042.07 1267.91  12
   2  -5  10 6756.04 1477.88   8
   2  -5  11 792.753 881.043   9
  -2   5 -11 1096.35 825.761  12
   2  -5  12 9306.11 1958.38   9
  -2   5 -12 8775.74 1596.03  12
  -2  -6   7 7051.20 1251.59   3
   2   6  -7 6327.20 1147.71   5
  -2  -6   7 6148.75 1129.96   8
   2   6  -7 6130.27 1036.21   4
  -2  -6   6 748.439 612.314   3
   2   6  -6 1273.15 756.722   5
   2   6  -6 649.988 590.521   4
  -2  -6   6 757.263 696.730   8
  -2  -6   5 5911.42 1095.30   3
   2   6  -5 7029.07 1219.94   5
   2   6  -5 4617.91 957.080   4
  -2  -6   5 5980.91 1155.70   8
  -2  -6   5 4993.33 1006.48   1
   2   6  -5 7611.60 1271.99   2
  -2  -6   4 10510.9 1380.81   8
   2   6  -4 8088.43 1420.20   4
  -2  -6   4 10799.3 1345.89   1
  -2  -6   4 10051.7 1351.20   3
   2   6  -4 11860.2 1439.46   5
   2   6  -4 11678.0 1394.82   2
  -2  -6   4 10358.7 1239.13   9
  -2  -6   3 1457.76 627.818   3
  -2  -6   3 2153.59 700.437   1
   2   6  -3 2516.29 761.313   5
  -2  -6   3 1806.66 616.556   8
   2   6  -3 1464.07 616.639   7
   2   6  -3 1772.36 728.505   4
   2   6  -3 861.882 637.319   2
   2   6  -2 4245.09 867.474   5
  -2  -6   2 4749.64 886.784   8
   2   6  -2 3954.96 944.033   4
   2   6  -2 2322.66 763.582   7
  -2  -6   2 3717.10 801.891   1
   2   6  -2 4775.38 899.737   2
  -2  -6   2 4030.08 735.134   6
  -2  -6   2 3867.68 829.278   3
   2   6  -1 1725.09 571.068   2
   2   6  -1 2828.19 721.511   5
  -2  -6   1 3005.60 652.742   8
  -2  -6   1 3395.67 792.950   1
   2   6  -1 2306.35 753.421   4
   2   6  -1 2617.40 782.794   7
  -2  -6   1 3124.30 709.017   6
  -2  -6   1 2318.04 707.953   3
  -2  -6   0 21240.9 1508.68   8
   2   6   0 21952.6 1788.83   4
   2   6   0 21375.3 1714.34   2
  -2  -6   0 22491.5 1817.05   1
   2   6   0 22941.9 1845.17   7
  -2  -6   0 19921.0 1754.28   3
  -2  -6   0 23232.0 1695.86   6
   2   6   0 22873.0 1675.11   5
  -2  -6  -1 2706.52 713.079   1
   2   6   1 2073.11 725.037   7
  -2  -6  -1 1607.35 527.858   8
   2   6   1 2919.66 735.509   4
   2   6   1 2564.12 702.195   2
  -2  -6  -1 1322.36 539.556   6
  -2  -6  -1 2175.80 689.803   3
   2   6   1 2116.41 664.239   5
   2   6   2 9737.24 1227.49   4
   2  -6   2 7614.26 1289.33   8
   2   6   2 9747.08 1173.01   2
  -2  -6  -2 9135.62 1175.59   1
  -2   6  -2 7458.78 1142.76   2
   2   6   2 7058.23 1112.25   7
  -2  -6  -2 9055.30 1210.08   3
  -2  -6  -2 10332.9 1241.58   6
   2  -6   2 7733.35 1271.39   1
  -2  -6  -2 10196.7 1040.06  11
   2   6   2 9360.15 1104.09  10
   2  -6   2 8618.45 1373.26   9
   2  -6   3-57.4866 575.469   8
   2   6   3 504.444 462.012   2
   2   6   3 888.573 502.023   4
  -2   6  -3 1277.86 616.600   2
   2  -6   3 366.487 578.440   1
  -2  -6  -3 675.356 542.780   6
  -2  -6  -3 958.930 463.743  11
  -2  -6  -3 185.272 443.237   3
   2   6   3 898.477 532.752  10
  -2  -6  -3 514.705 496.592   1
  -2   6  -3 611.391 529.228   5
   2   6   3 233.361 469.238   7
   2  -6   3 1747.05 712.968   9
  -2  -6  -4 6969.93 1120.33   3
   2  -6   4 7450.56 1264.40   8
  -2  -6  -4 9252.71 1163.95   1
   2   6   4 8851.56 1239.65   4
   2   6   4 7224.33 1035.35   2
  -2   6  -4 7183.98 1106.57   2
   2   6   4 8248.69 1231.05   7
   2  -6   4 6918.32 1133.34   3
  -2   6  -4 7337.55 1185.73  12
  -2  -6  -4 9491.08 1159.28  11
   2  -6   4 8405.17 1287.23   1
  -2  -6  -4 8250.72 1186.00   6
   2   6   4 9343.66 1211.05  10
  -2   6  -4 7337.48 1157.46   5
   2  -6   4 8120.85 1330.84   9
   2  -6   5 6689.15 1173.45   1
   2  -6   5 5520.45 1115.68   8
   2   6   5 4112.00 968.504   7
   2  -6   5 6663.64 1153.97   3
  -2   6  -5 5600.10 946.305   2
   2   6   5 6709.25 1066.36   2
  -2   6  -5 6260.92 1151.93  12
  -2  -6  -5 5996.91 1122.30   6
  -2  -6  -5 6184.36 1158.29   3
  -2  -6  -5 7798.11 1127.05  11
  -2  -6  -5 6605.58 1034.00   1
   2   6   5 8292.04 1228.90  10
  -2   6  -5 6372.51 1156.16   5
   2  -6   5 7386.80 1300.10   9
   2  -6   6 2156.20 769.215   9
   2  -6   6 2755.00 953.351   8
   2   6   6 2318.92 765.956   7
  -2  -6  -6 2213.39 767.592   6
  -2   6  -6 2810.97 930.180  12
  -2  -6  -6 2686.70 814.228  11
   2   6   6 1140.23 648.776  10
  -2   6  -6 2342.28 826.304   5
   2  -6   7 1169.23 814.622   9
  -2  -6  -7 313.097 595.526  11
   2  -6   7-12.2812 726.092   8
  -2  -6  -7-90.7747 477.778   6
   2   6   7 785.403 704.348   7
  -2   6  -7 706.314 693.089  12
   2   6   7-572.657 512.576  10
  -2   6  -7 592.941 730.978   5
   2  -6   8 233.926 714.519   8
  -2   6  -8 597.330 677.359  12
   2  -6   8 956.187 768.032   9
  -2   6  -8 269.214 702.360   5
   2  -6   9 2440.76 1019.66   9
  -2   6  -9 667.904 779.233  12
  -2   6  -9 82.0065 944.361   5
   2  -6  10-1153.71 1091.78   8
   2  -6  10-574.972 897.026   9
  -2   6 -10-312.539 826.227  12
  -2   6 -10 6.10021 1001.16   5
   2  -6  11 1398.41 1024.08   9
  -2   6 -11 2089.90 2194.36  12
   2  -6  11-818.005 1952.50   8
   2  -6  12-200.579 1025.45   9
  -2   6 -12 442.372 1140.70  12
   2   7  -7 12517.6 1727.50   5
  -2  -7   7 14818.3 1843.03   8
   2   7  -7 13379.7 1619.99   4
  -2  -7   7 12531.2 1688.25   3
   2   7  -6 11295.0 1633.55   5
  -2  -7   6 10371.6 1638.67   1
   2   7  -6 12633.7 1858.80   2
  -2  -7   6 11106.5 1622.38   8
   2   7  -6 9752.15 1458.53   4
  -2  -7   6 11327.5 1637.70   3
   2   7  -5 7977.44 1436.98   5
   2   7  -5 3996.99 1282.99   4
   2   7  -5 7324.09 1282.02   2
  -2  -7   5 9265.02 1605.85   3
  -2  -7   4 19855.8 1969.86   8
  -2  -7   4 19088.3 1946.66   3
   2   7  -4 16738.1 1805.73   2
  -2  -7   4 19262.1 1969.50   1
   2   7  -4 20597.7 1970.56   5
  -2  -7   3 36915.4 2521.64   8
   2   7  -3 37173.3 2578.17   2
  -2  -7   3 40092.4 2764.16   3
   2   7  -3 38691.4 2573.36   5
  -2  -7   3 36648.7 2590.38   1
  -2  -7   2 25568.6 2009.01   8
   2   7  -2 20375.0 1939.25   7
  -2  -7   2 24934.8 2165.02   1
  -2  -7   2 24607.0 1863.56   6
   2   7  -2 24933.8 2048.22   5
  -2  -7   2 23344.5 2112.73   3
   2   7  -2 25528.1 2155.48   2
  -2  -7   1 12763.2 1400.48   8
   2   7  -1 12281.7 1500.38   4
   2   7  -1 13138.0 1528.02   2
  -2  -7   1 13802.8 1640.84   1
   2   7  -1 10453.0 1456.97   7
  -2  -7   1 13475.6 1426.40   6
  -2  -7   1 11080.7 1474.84   3
   2   7  -1 16061.4 1581.55   5
  -2  -7   0 26189.4 1820.71   8
   2   7   0 24159.4 2046.40   4
   2   7   0 24149.7 2013.40   2
  -2  -7   0 26643.5 2188.00   1
   2   7   0 25191.3 2089.70   7
  -2  -7   0 24389.4 1888.22   6
  -2  -7   0 25252.0 2203.08   3
   2   7   0 27511.5 2015.28   5
  -2  -7  -1 28282.5 1808.34   8
   2   7   1 25801.2 2099.11   4
   2   7   1 26999.2 2074.34   2
  -2  -7  -1 27439.6 2165.81   1
   2   7   1 25618.8 2132.22   7
  -2  -7  -1 23781.5 2141.01   3
  -2  -7  -1 28000.9 2113.91   6
   2   7   2 24293.4 2056.49   4
   2   7   2 25839.7 2045.46   2
   2   7   2 26260.0 2195.45   7
  -2  -7  -2 27713.3 2191.79   1
  -2  -7  -2 21347.5 1985.89   3
  -2  -7  -2 24899.2 2048.71   6
   2  -7   3 5772.11 1248.18   8
   2   7   3 6633.36 1150.60   4
  -2   7  -3 5691.50 1169.91   2
   2   7   3 6948.03 1203.24   2
  -2   7  -3 7503.81 1313.38   5
   2   7   3 7522.37 1344.73   7
  -2  -7  -3 7165.70 1233.65   6
   2  -7   3 4357.76 1193.09   1
  -2  -7  -3 6330.33 1214.50   3
  -2  -7  -3 6453.34 1146.60   1
   2  -7   3 4961.38 1145.78   9
   2   7   4 14118.1 1650.06   4
   2  -7   4 16337.2 1977.76   8
  -2   7  -4 14120.7 1627.13   2
   2   7   4 17656.3 1708.26   2
   2  -7   4 13056.7 1789.81   1
  -2  -7  -4 16063.9 1666.05   1
   2   7   4 14149.9 1713.42   7
  -2  -7  -4 14626.8 1659.47   6
  -2  -7  -4 18017.7 1690.40  11
  -2  -7  -4 12508.9 1617.79   3
   2   7   4 15017.7 1644.12  10
  -2   7  -4 13679.4 1663.28   5
   2  -7   4 14847.5 1791.82   9
   2  -7   5 5987.73 1314.37   8
  -2   7  -5 5906.05 1107.18   2
  -2   7  -5 6709.55 1298.78  12
  -2  -7  -5 6929.22 1203.47   6
   2   7   5 5391.19 1175.55   7
   2   7   5 6717.73 1087.21   2
   2   7   5 6663.88 1198.62  10
  -2  -7  -5 6286.58 1130.00   1
  -2   7  -5 6920.49 1239.37   5
   2  -7   5 7517.84 1384.89   1
   2  -7   5 6575.07 1319.41   9
   2  -7   6 9508.04 1560.15   9
   2  -7   6 9142.37 1660.49   8
   2   7   6 8540.79 1433.79   7
  -2   7  -6 5777.42 1293.91  12
   2   7   6 8143.29 1389.29  10
  -2  -7  -6 7819.39 1252.33   6
  -2   7  -6 8981.68 1472.17   5
   2  -7   7 2878.03 1075.05   9
   2  -7   7 2533.50 1097.95   8
  -2   7  -7 2366.80 1132.41  12
  -2   7  -7 4426.39 1234.53   5
   2  -7   8 4699.40 1330.24   9
   2  -7   8 5794.53 1408.27   8
  -2   7  -8 3689.92 1338.91  12
   2  -7   9 460.320 864.573   9
  -2   7  -9 927.671 813.450  12
   2  -7   9 1132.34 1107.49   8
  -2   7  -9-83.9884 1098.11   5
   2  -7  10 1501.82 1104.95   9
  -2   7 -10 3484.86 1331.32  12
   2  -7  10 2293.52 1023.09   8
  -2   7 -10 3.43637 1144.10   5
   2  -7  11-326.571 937.009   9
   2  -7  11-725.911 1137.35   8
  -2   7 -11-462.936 928.393  12
  -2   7 -11 3.66770 1169.55   5
  -2   7 -12 121.224 1132.43   5
   2   8  -7 2643.83 1151.64   5
  -2  -8   7 840.733 883.686   8
   2   8  -7 203.494 779.946   4
  -2  -8   7 2053.86 1065.72   3
   2   8  -6 7549.04 1599.60   5
   2   8  -6 6410.81 1380.20   2
  -2  -8   6 6594.32 1448.37   8
  -2  -8   6 7853.44 1703.64   1
   2   8  -6 1565.08 1334.85   4
  -2  -8   6 6018.21 1245.46   3
   2   8  -5 2403.80 1004.01   5
  -2  -8   5 855.223 790.933   1
  -2  -8   5-29.7960 703.606   8
   2   8  -5 753.243 807.273   4
  -2  -8   5 1572.27 864.046   3
   2   8  -5 816.011 957.920   2
   2   8  -4 5758.18 1280.96   5
  -2  -8   4 4640.13 1185.25   8
   2   8  -4 1771.14 1073.38   4
  -2  -8   4 4503.55 1144.58   1
   2   8  -4 5375.68 1285.62   2
  -2  -8   4 4714.97 1168.56   3
   2   8  -3-188.876 744.963   5
   2   8  -3-879.326 834.166   4
   2   8  -3-810.737 821.133   2
  -2  -8   3 113.837 681.210   8
  -2  -8   3 295.662 763.015   3
  -2  -8   3 19.9697 638.986   1
  -2  -8   2 1258.56 714.440   8
   2   8  -2 121.627 780.174   4
  -2  -8   2 1947.71 859.899   1
   2   8  -2 1230.56 812.479   2
  -2  -8   2 2265.94 944.064   3
   2   8  -2 2365.28 953.655   5
   2   8  -1 870.657 893.217   4
  -2  -8   1 3440.72 1005.53   1
   2   8  -1 2807.86 995.328   7
   2   8  -1 4379.25 1061.89   2
  -2  -8   1 4592.33 986.480   6
  -2  -8   1 3041.50 1036.87   3
  -2  -8   1 3122.91 857.481   8
   2   8  -1 4302.55 1059.49   5
  -2  -8   0 1677.12 794.934   1
   2   8   0 284.414 717.229   4
   2   8   0-533.432 655.774   7
  -2  -8   0 438.219 536.982   6
   2   8   0 21.0338 637.472   2
  -2  -8   0 293.867 693.282   3
  -2  -8   0 1388.40 687.354   8
   2   8   0 1795.90 862.377   5
  -2  -8  -1 1941.17 875.973   6
  -2  -8  -1 59.2591 555.860   1
   2   8   1 704.026 732.097   4
   2   8   1-1207.43 837.539   2
   2   8   1-535.161 661.922   7
  -2  -8  -1 16.3816 702.776   3
  -2  -8  -2-361.233 631.475   1
  -2  -8  -2-915.554 690.858   6
   2   8   2 421.420 675.168   2
   2   8   2-931.002 776.584   4
  -2  -8  -2-387.608 710.870   3
   2   8   2 1376.31 773.064   7
   2   8   3 6688.77 1332.95   4
   2   8   3 6135.97 1241.63   2
  -2  -8  -3 5437.50 1202.69   6
  -2  -8  -3 3337.58 1070.44   3
   2   8   3 3706.57 1056.31   7
  -2  -8  -3 5411.83 1143.03   1
  -2  -8  -4-492.848 641.213   6
   2  -8   4 1266.57 959.440   8
   2   8   4-500.596 771.237   4
  -2   8  -4 740.035 706.365   2
   2   8   4 542.122 638.655   2
  -2  -8  -4 976.853 866.753   3
   2   8   4 730.547 720.406   7
   2  -8   4 562.692 838.755   1
  -2   8  -4 485.122 836.372   5
  -2  -8  -4 716.782 613.159   1
   2  -8   5-981.724 923.407   8
   2   8   5 178.734 648.613   7
   2   8   5-308.109 607.223   2
  -2   8  -5 387.306 702.578   2
  -2  -8  -5 687.612 649.612   6
  -2   8  -5 40.1384 860.636   5
  -2  -8  -5-404.491 592.736   1
   2  -8   5-2018.81 1107.97   1
   2  -8   6 1280.07 910.060   9
   2  -8   6 1901.99 1180.18   8
  -2   8  -6-571.166 816.699   5
   2  -8   7 2723.40 1134.46   9
   2  -8   7 3619.82 1158.20   8
  -2   8  -7 472.953 811.376  12
  -2   8  -7 3053.51 1249.01   5
   2  -8   8 364.653 881.967   9
   2  -8   8 174.705 1076.04   8
  -2   8  -8 655.905 967.577  12
  -2   8  -8 35.0526 1017.12   5
   2  -8   9 854.899 1022.84   9
   2  -8   9 1875.38 1104.10   8
  -2   8  -9 167.144 868.352  12
  -2   8  -9 47.8477 986.111   5
  -2   8 -10-401.165 1206.51  12
   2  -8  10-2870.58 1396.59   9
   2  -8  10 85.8865 1101.24   8
  -2   8 -10 145.219 1304.18   5
   2   9  -7 1531.47 1228.47   5
  -2  -9   7-162.686 839.241   8
  -2  -9   7 1681.02 1061.03   3
   2   9  -6 1995.90 1192.84   2
  -2  -9   6 3534.10 1330.91   8
   2   9  -6 344.772 938.207   4
  -2  -9   6 724.927 919.054   1
  -2  -9   6 2359.30 1158.69   3
   2   9  -6 1061.56 1123.38   5
  -2  -9   5 548.520 796.839   8
  -2  -9   5 1105.78 909.301   1
   2   9  -5 67.1992 843.576   4
  -2  -9   5 1767.53 1083.41   3
   2   9  -5 3426.69 1270.09   2
   2   9  -5 3471.80 1203.60   5
   2   9  -4 717.738 996.915   4
  -2  -9   4 925.179 784.313   1
  -2  -9   4 38.7078 813.565   8
   2   9  -4 1488.74 929.116   2
  -2  -9   4 489.471 902.192   3
   2   9  -4 914.767 913.702   5
  -2  -9   3-913.033 726.699   1
   2   9  -3 17.7018 812.362   4
  -2  -9   3 49.3412 806.751   8
   2   9  -3 1338.57 976.082   2
   2   9  -3-1478.06 998.292   5
   2   9  -2 458.146 959.919   4
  -2  -9   2 1224.95 873.461   8
   2   9  -2 1127.17 862.493   2
  -2  -9   2 2263.86 948.988   1
  -2  -9   2 1941.79 961.635   3
   2   9  -2 3421.05 1225.32   5
  -2  -9   1 1337.26 790.807   8
   2   9  -1 1103.06 822.011   2
   2   9  -1 275.644 938.746   4
  -2  -9   1 1139.75 935.931   1
  -2  -9   1 1843.23 915.291   3
   2   9  -1 2544.59 1077.87   5
   2   9   0 1034.54 897.083   2
   2   9   0 57.8796 685.527   7
  -2  -9   0 1903.63 978.778   1
  -2  -9   0 2585.74 917.185   6
   2   9   0 73.7889 794.299   4
  -2  -9   0 2032.91 859.817   3
  -2  -9  -1-716.825 729.437   1
   2   9   1-64.0769 732.130   4
   2   9   1 131.440 762.983   2
  -2  -9  -1 365.774 626.623   6
  -2  -9  -1 401.576 689.738   3
   2   9   1-448.364 806.654   7
   2   9   2 3655.96 1252.37   7
  -2  -9  -2 4400.82 1215.98   1
  -2  -9  -2 2729.16 889.797   6
  -2  -9  -2 2785.39 1099.55   3
   2   9   2 2390.48 911.698   2
   2   9   2 3397.18 1067.36   4
  -2  -9  -3 299.419 635.354   1
   2   9   3-558.290 833.427   4
  -2  -9  -3-64.3635 620.557   6
  -2  -9  -3 880.592 803.772   3
   2   9   3 527.628 822.327   7
   2   9   3-413.095 802.018   2
  -2  -9  -4 1754.14 824.583   6
  -2  -9  -4 2668.54 960.835   1
   2   9   4 2421.39 1053.25   7
   2   9   4 2561.11 936.715   2
   2  -9   6 2833.13 1276.91   8
  -2   9  -6 3722.55 1169.01   5
   2  -9   7-1953.12 1320.10   8
  -2   9  -7 331.850 933.166   5
   2  -9   8-2302.71 1536.94   8
  -2   9  -8 169.813 1023.35   5
   2  -9   9 458.518 1136.52   9
  -2   9  -9 207.851 1153.87  12
   2  10  -6 2241.16 1429.05   2
  -2 -10   6 2615.01 1335.11   8
   2  10  -6-116.066 1020.52   4
  -2 -10   6 1191.05 1332.16   1
  -2 -10   6 234.284 1059.12   3
   2  10  -6 214.548 1197.62   5
  -2 -10   5-32.7106 1107.41   8
   2  10  -5 180.133 921.772   4
  -2 -10   5 3286.64 1367.40   3
  -2 -10   5 2638.75 1233.08   1
   2  10  -5 806.108 1190.27   2
   2  10  -5 3309.36 1373.89   5
  -2 -10   4 514.532 902.901   8
   2  10  -4-874.352 1119.66   4
  -2 -10   4-2234.05 1222.51   1
  -2 -10   4 237.309 901.303   3
   2  10  -4 1273.06 1068.50   2
   2  10  -4-257.386 999.800   5
  -2 -10   3 369.023 897.456   1
   2  10  -3 174.391 988.511   4
  -2 -10   3-1165.17 1043.88   8
  -2 -10   3 1966.85 1196.63   3
   2  10  -3 5.89741 918.070   2
   2  10  -3-1154.38 1227.68   5
   2  10  -2 495.474 988.497   4
   2  10  -2 498.346 965.995   2
  -2 -10   2 2146.31 1101.62   3
  -2 -10   2 1149.24 927.339   1
   2  10  -2 1981.87 1028.11   5
  -2 -10   2 2635.31 1091.24   8
   2  10  -1 2209.12 1084.68   4
  -2 -10   1 2367.01 1173.80   1
   2  10  -1 1446.16 825.181   2
  -2 -10   1 968.355 898.391   3
   2  10   0 2514.57 1091.62   4
  -2 -10   0 3747.73 1286.17   1
   2  10   0 1270.91 920.616   2
  -2 -10   0 2253.66 1052.51   3
   2  10   1-360.680 1481.38   4
  -2 -10  -1 404.074 803.635   1
  -2 -10  -1-672.715 837.351   6
   2  10   1 2133.94 1105.01   7
   2  10   1-1323.16 1024.40   2
  -2 -10  -1 213.846 832.947   3
  -2 -10  -2 4192.65 1205.01   6
   2  10   2 971.376 1236.54   4
  -2 -10  -2 2343.13 1089.48   1
   2  10   2 3414.15 1352.83   7
  -2 -10  -2 1687.17 981.758   3
   2  10   2 1756.37 944.176   2
  -2 -10  -3-833.181 872.112   1
   2  10   3 1109.94 804.670   2
   2  10   3 573.150 942.084   7
   2  11  -3 2387.98 1273.88   5
  -2 -11   3 13380.6 2262.43   8
  -2 -11   2 4070.14 1309.24   1
   2  11  -1 2708.69 1129.17   2
  -2 -11   1 2446.96 1226.97   1
   2  11   0-483.509 1219.17   4
  -2 -11   0 432.848 946.845   1
   2  11   0 2535.04 1320.89   2
  -2 -11   0 1510.81 1106.37   3
   2  11   1 2798.42 1807.92   4
  -2 -11  -1 3572.71 1379.76   1
   2  11   1 4451.12 1586.52   2
  -2 -11  -1 7124.10 1855.11   3
   3   0   3-64.9075 250.437  16
  -3   0  -3 144.870 199.736  13
   3   0   3 151.210 267.519  15
   3   0   3 19.1694 233.769  10
   3   0   3 61.7499 284.467   9
   3   0   4 3477.06 641.397  16
  -3   0  -4 3692.22 600.819  13
  -3   0  -4 3868.05 526.407  12
  -3   0  -4 4219.12 461.877   6
   3   0   4 3924.55 698.132  15
   3   0   4 4332.53 709.254  10
   3   0   4 4280.11 662.306   9
  -3   0  -5 413.517 366.873  13
   3   0   5 856.115 331.698   8
   3   0   5 337.655 398.604  16
   3   0   5 676.313 476.274  15
  -3   0  -5 590.597 404.200  12
  -3   0  -5 656.010 349.514   6
   3   0   5 426.301 423.826  10
   3   0   5 307.071 382.907   9
   3   0   6 2092.90 600.652  16
   3   0   6 2267.38 508.501   7
  -3   0  -6 2878.11 655.559  12
  -3   0  -6 1850.16 583.872  13
  -3   0  -6 2239.59 425.105   6
   3   0   6 1978.04 555.850  15
  -3   0  -6 2255.90 408.504   5
   3   0   6 1713.82 558.513  10
   3   0   6 1738.85 477.408   9
   3   0   7 34.8739 324.020   9
   3   0   7 142.047 339.643  16
   3   0   7 151.322 416.183  15
  -3   0  -7-291.859 422.832  12
  -3   0  -7 401.497 452.141  11
   3   0   7 186.102 352.177  10
  -3   0  -8 13805.0 1320.39  12
   3   0   8 15123.1 1481.88  10
   3   0   8 15529.3 1493.35   9
   3   0   9 1231.83 687.203   9
   3   0   9 281.122 555.886  16
   3   0   9 1117.41 625.082  15
  -3   0  -9 109.720 543.693  14
  -3   0  -9 406.888 545.978  12
  -3   0  -9-97.9589 482.225  11
   3   0   9 624.857 594.590  10
   3   0  10 3703.24 955.423   9
   3   0  10 1807.91 887.630  10
   3   0  10 3782.93 1064.57  16
   3   0  10 2652.22 1068.38  15
  -3   0 -10 1683.99 885.157  14
  -3   0 -10 2944.87 768.047  12
  -3   0 -10 1650.32 981.579  11
   3   0  11-1091.89 782.702   9
   3   0  11-417.354 681.722  16
   3   0  11-337.404 819.062  15
  -3   0 -11 456.868 675.933  14
  -3   0 -11-1413.91 964.820  12
  -3   0 -11 74.6915 711.263  11
   3   0  11 505.254 677.023  10
   3   0  12 2139.66 1332.69  16
   3   0  12 1968.19 1421.96  15
  -3   0 -12 4644.89 1350.98  14
   3   0  13-799.670 977.722  16
  -3   0 -13 254.737 820.980  14
  -3   0 -13-1699.53 1088.04  13
   3   0  13-87.5702 1015.17  15
   3   1   2 11454.6 1180.08  10
   3  -1   3 6069.41 873.983  16
   3   1   3 7472.19 802.966  16
  -3   1  -3 7184.46 783.962  13
  -3  -1  -3 7289.19 720.651  13
   3  -1   3 6731.48 968.354  15
   3   1   3 8189.59 906.637  10
   3  -1   3 6933.71 991.458   9
   3   1   3 7592.09 756.282   9
   3   1   3 7322.23 763.627   7
   3   1   3 8281.94 890.169  15
  -3  -1  -4 243.369 200.125  12
   3  -1   4 785.112 333.301   8
  -3  -1  -4 460.211 309.752  13
   3  -1   4 535.562 427.586  15
   3   1   4 650.274 278.815   7
   3   1   4 463.476 351.833  16
  -3   1  -4 662.475 316.155  13
  -3   1  -4 359.090 265.800  12
   3  -1   4-129.350 322.114  16
  -3  -1  -4 1028.90 320.725   6
   3   1   4 492.864 355.645  10
   3   1   4 580.937 340.556  15
   3  -1   4 508.254 381.770  10
   3  -1   4 552.116 323.890   9
   3   1   4 650.045 294.428   9
   3  -1   5 13819.3 976.951   8
   3   1   5 14914.7 1222.39  16
   3   1   5 12335.9 967.009   7
   3   1   5 12859.4 1163.33  15
   3  -1   5 15334.8 1313.99  15
  -3  -1  -5 14569.6 1028.96   6
  -3   1  -5 15460.0 1251.73  13
   3  -1   5 11477.7 1195.34  16
  -3  -1  -5 14529.9 1250.64  13
  -3   1  -5 15303.3 1201.55  12
  -3   1  -5 15216.4 1088.79   5
   3   1   5 12596.6 1198.30  10
   3  -1   5 12837.2 1243.22  10
  -3  -1  -5 16526.9 1122.14  12
   3  -1   5 12953.8 1272.68   9
   3   1   5 14392.6 1047.84   9
   3   1   6 179.645 254.073   9
  -3   1  -6 752.233 443.009  13
   3  -1   6-78.1875 327.896   8
   3  -1   6 134.527 335.699  16
   3   1   6 856.263 427.546  16
   3   1   6 338.168 327.395  15
   3   1   6 276.807 304.162   7
  -3   1  -6 66.5015 404.191  12
  -3  -1  -6 139.774 348.001  12
  -3  -1  -6 145.404 334.350   6
   3   1   6 158.820 308.114  10
  -3  -1  -6 406.929 350.433  11
   3  -1   6 271.418 374.877  15
   3  -1   6-211.163 389.725  10
  -3   1  -6 985.444 428.207   5
   3  -1   6 2.35652 376.793   9
   3  -1   7 13827.4 1392.08  16
   3   1   7 13374.8 1323.06  16
   3  -1   7 13453.0 1378.26  15
  -3  -1  -7 13800.9 1332.59  14
  -3   1  -7 13940.2 1419.09  13
   3   1   7 13859.7 1327.14  15
  -3  -1  -7 11833.9 1031.98   6
  -3   1  -7 14442.0 1323.02  12
  -3  -1  -7 14563.3 1196.14  12
  -3  -1  -7 15065.9 1384.80  11
  -3   1  -7 14778.8 1254.74  11
   3   1   7 14721.8 1401.29  10
   3  -1   7 13367.5 1358.33  10
   3  -1   7 12920.1 1335.43   9
   3   1   7 14999.9 1267.45   9
   3  -1   8 2784.37 767.566   9
   3   1   8 4080.13 773.755   9
   3   1   8 3114.74 743.231  15
   3  -1   8 2089.35 672.431  16
   3  -1   8 1879.18 638.867  15
  -3  -1  -8 1553.11 740.459  14
  -3   1  -8 2423.73 736.690  14
  -3   1  -8 3346.80 781.450  13
   3   1   8 1526.24 739.576  16
  -3   1  -8 3105.01 768.307  12
  -3  -1  -8 2978.40 679.255  12
  -3  -1  -8 1642.81 760.328  11
  -3   1  -8 2642.26 699.673  11
   3   1   8 2609.26 798.569  10
   3  -1   8 2388.41 744.625  10
   3  -1   9 12074.1 1537.76  16
   3   1   9 9354.50 1409.86  15
   3  -1   9 12018.5 1514.73  15
  -3  -1  -9 9508.83 1445.29  14
  -3   1  -9 9806.69 1407.19  14
  -3   1  -9 10580.8 1394.95  13
  -3   1  -9 13971.1 1535.99  12
  -3  -1  -9 11664.3 1270.87  12
  -3   1  -9 8995.60 1261.48  11
  -3  -1  -9 8288.76 1516.59  11
   3  -1   9 8542.31 1368.94  10
   3   1   9 6581.26 1360.24  10
   3   1   9 8908.84 1400.49  16
   3  -1   9 13202.0 1563.04   9
   3   1   9 10579.6 1365.89   9
   3  -1  10 450.500 529.462   9
   3  -1  10 849.483 593.425  16
   3   1  10 503.160 698.608  15
   3  -1  10 66.5024 603.212  15
   3   1  10-50.9525 515.450  16
  -3  -1 -10 78.3394 532.997  14
  -3   1 -10-285.194 634.325  13
  -3   1 -10 1297.58 742.372  14
  -3  -1 -10 37.6044 566.255  11
  -3   1 -10 271.330 596.549  12
   3   1  10 862.870 727.135  10
   3  -1  11 3265.27 1048.01   9
   3  -1  11 1806.69 1139.33  16
   3   1  11 3131.42 1158.20  16
   3   1  11 2758.15 1150.76  15
   3  -1  11 3218.80 1170.52  15
  -3  -1 -11 3400.64 1244.83  14
  -3   1 -11 3615.38 1248.24  14
  -3   1 -11 3403.78 1230.24  13
  -3   1 -11 5577.18 1237.15  12
  -3  -1 -11 2710.59 1140.38  11
   3   1  11 3729.28 1227.52  10
   3  -1  12 4796.06 1358.17   9
  -3   1 -12 2656.71 1217.25  14
   3  -1  12 2559.50 1381.01  16
   3   1  12 2758.90 1266.51  16
   3   1  12 3054.26 1432.07  15
   3  -1  12 2371.40 1472.99  15
  -3   1 -12 2087.10 1190.34  13
  -3   1 -12 3168.83 1011.23  12
   3   1  12 3460.20 1320.60  10
  -3  -1 -12 1889.51 1122.70  14
   3  -1  13 891.210 1098.07  16
   3  -1  13 981.479 1183.96  15
  -3   1 -13 679.996 987.683  14
  -3   1 -13 1062.86 1053.10  13
  -3   1 -13 1898.54 1070.65  12
   3   2   1 24461.0 1531.39   7
   3   2   2 159524. 3007.39   4
   3   2   2 156180. 3349.42  16
  -3  -2  -2 157953. 3286.12   6
  -3  -2  -2 157683. 2941.63   3
   3   2   2 156762. 3943.01  10
   3   2   2 156023. 3604.48   7
   3   2   3 1186.77 365.324   2
  -3  -2  -3 1172.46 295.478   3
  -3  -2  -3 1307.82 354.441   1
   3   2   3 865.791 353.438   7
   3   2   3 1300.07 436.602  15
   3   2   3 989.297 284.577   4
   3   2   3 950.304 352.210  16
  -3  -2  -3 1289.30 386.048  13
  -3  -2  -3 1394.22 389.686   6
   3   2   3 928.590 393.189  10
   3  -2   4 228528. 4712.06   8
   3   2   4 223012. 3243.44   4
   3  -2   4 223140. 4983.11  16
   3   2   4 227738. 4222.63  16
   3   2   4 219423. 3579.54   2
   3   2   4 222727. 4337.60   7
   3   2   4 216644. 4415.48  15
   3  -2   4 223625. 5538.58  15
  -3  -2  -4 224759. 3282.46   3
  -3  -2  -4 223846. 3561.61   1
  -3   2  -4 227268. 4457.89  13
  -3  -2  -4 210392. 4067.65   6
  -3   2  -4 223414. 4302.17  12
  -3  -2  -4 219813. 4107.98  13
   3   2   4 219938. 4808.89  10
   3  -2   4 224504. 5263.28   9
   3   2   4 218926. 3164.63   9
   3   2   5 3385.72 490.604   9
  -3  -2  -5 3347.74 433.882   1
   3  -2   5 2802.69 568.923   8
   3  -2   5 3218.18 747.925  15
   3  -2   5 2875.53 652.005  16
   3   2   5 3425.18 626.180  15
   3   2   5 3971.40 652.730   7
   3   2   5 3597.15 609.493  16
  -3   2  -5 3422.64 646.090  13
  -3  -2  -5 3605.96 619.155  13
  -3  -2  -5 3061.32 460.272  12
  -3   2  -5 2969.76 615.427  12
  -3  -2  -5 3337.50 615.460   6
   3   2   5 2945.63 662.142  10
  -3   2  -5 3336.33 588.013   5
   3  -2   5 3202.66 722.676   9
   3  -2   6 51726.9 2284.51   8
   3  -2   6 51268.1 2510.84  16
   3   2   6 47767.4 2198.68   7
   3   2   6 51584.3 2356.05  15
   3  -2   6 54304.4 2781.63  15
  -3  -2  -6 54729.0 2381.14  14
  -3   2  -6 55315.7 2520.30  13
  -3  -2  -6 49974.6 2215.06   6
  -3  -2  -6 50179.8 1861.68  12
  -3   2  -6 55385.9 2457.75  12
  -3  -2  -6 51541.8 2409.38  11
   3   2   6 53249.6 2382.60  16
   3   2   6 52659.1 2621.91  10
  -3   2  -6 53484.2 2209.53   5
   3  -2   6 45398.5 2552.36  10
   3  -2   6 51031.5 2648.23   9
   3   2   6 48230.7 1939.56   9
   3  -2   7 1096.03 488.392   8
   3  -2   7 1299.61 573.821  16
  -3  -2  -7 846.194 482.922  14
  -3   2  -7 244.578 391.883  13
  -3   2  -7 402.854 465.361  12
  -3  -2  -7 1167.37 531.814   6
  -3  -2  -7 806.186 575.258  11
  -3   2  -7 721.225 429.271  11
   3  -2   7 1305.17 616.020  15
   3   2   7 603.900 417.801   7
   3   2   7 175.086 411.713  10
   3   2   7 871.288 426.979  16
   3   2   7 1568.96 557.949  15
  -3   2  -7 791.070 441.349   5
   3  -2   7 464.353 501.872   9
   3  -2   8 57534.9 2981.66  16
  -3   2  -8 61758.4 2983.70  13
   3  -2   8 58967.7 3126.89  15
  -3   2  -8 61879.8 2926.78  12
   3   2   8 58895.5 3090.21  10
   3  -2   8 59536.7 3137.88   9
   3  -2   9-98.6519 473.203   9
   3  -2   9-420.194 589.731  16
   3   2   9-398.484 622.665  16
   3   2   9-302.889 485.183  15
  -3   2  -9-922.334 632.054  13
  -3  -2  -9 184.174 511.539  14
  -3   2  -9-172.390 544.966  14
  -3   2  -9-398.793 663.372  12
  -3  -2  -9-678.962 673.260  11
   3   2   9-734.906 587.276  10
   3  -2   9 1117.99 681.887  15
   3  -2  10 7640.20 1444.92   9
   3  -2  10 9050.88 1437.83  16
  -3  -2 -10 6085.99 1304.69  14
  -3   2 -10 9776.71 1503.47  14
  -3   2 -10 8014.23 1329.90  13
   3   2  10 3364.45 1298.01  15
  -3   2 -10 9774.08 1425.17  12
   3   2  10 5098.28 1355.08  16
  -3  -2 -10 5975.01 1401.54  11
   3  -2  10 7808.28 1370.12  15
   3   2  10 4751.00 1413.35  10
   3  -2  11 425.626 755.239   9
   3   2  11-268.553 625.299  16
   3   2  11-396.009 717.505  15
   3  -2  11-208.188 712.894  15
  -3  -2 -11 833.054 754.124  14
  -3   2 -11 228.296 629.667  13
  -3   2 -11 109.980 763.319  12
  -3  -2 -11-34.1229 635.998  11
  -3   2 -11 1794.45 920.729  14
   3   2  11-928.049 839.523  10
   3  -2  11 454.008 694.098  16
   3  -2  12 1924.62 1094.15   9
   3  -2  12 5853.35 1411.40  16
   3   2  12 870.268 985.779  16
   3   2  12 3296.14 1423.20  15
  -3   2 -12 3156.21 1238.82  14
  -3   2 -12 4651.73 1361.04  13
   3  -2  12 3146.86 1195.27  15
  -3   2 -12 6669.62 1439.27  12
  -3  -2 -12 3044.46 1184.57  14
   3   2  12 2084.55 1353.76  10
   3  -2  13-565.227 1080.14   9
   3  -2  13 41.5047 835.234  16
  -3   2 -13 181.276 771.491  14
  -3   2 -13-149.171 844.885  13
  -3   2 -13-632.620 981.857  12
   3  -2  13 1391.48 1149.08  15
   3  -2  14 988.404 1360.31  15
  -3  -3   0 1995.46 466.353   3
   3   3   0 1919.77 457.484   4
   3   3   0 2358.66 599.197   7
  -3  -3   0 1765.07 439.809   1
   3   3   0 2430.43 514.906   2
  -3  -3  -1 3331.15 544.906   3
   3   3   1 3166.89 611.695   7
   3   3   1 3055.76 515.805   4
  -3  -3  -1 3360.12 531.043   1
  -3  -3  -1 3278.99 554.653   6
   3   3   1 3190.94 534.190   2
   3   3   1 3496.76 726.039  10
   3   3   2 6979.42 726.419   4
   3   3   2 5959.68 589.371  16
   3   3   2 6309.63 679.699   2
   3   3   2 6186.67 813.549   7
  -3  -3  -2 6640.83 800.556   6
  -3  -3  -2 6596.12 715.289   1
  -3  -3  -2 6961.43 726.574   3
   3   3   2 6094.21 843.646  10
   3   3   3 6879.24 753.417   4
   3   3   3 6250.81 701.324  16
   3   3   3 6401.34 725.202   2
   3   3   3 6711.25 868.171   7
  -3  -3  -3 5306.04 695.664  13
  -3  -3  -3 5709.58 786.063   6
  -3  -3  -3 5572.65 703.322   3
   3   3   3 6196.07 895.950  10
   3   3   3 6721.03 867.322  15
  -3  -3  -3 6026.61 689.864   1
  -3   3  -4 5799.43 727.928   2
   3   3   4 6268.27 717.238   4
   3  -3   4 5096.93 860.457   8
   3   3   4 5340.29 663.493  16
   3   3   4 5466.27 644.996   2
   3  -3   4 2265.52 594.910  16
  -3  -3  -4 5923.04 661.065   1
   3   3   4 5509.91 763.762  15
   3   3   4 5136.20 800.353   7
  -3  -3  -4 5993.59 732.934  13
   3  -3   4 5591.27 782.642   1
  -3  -3  -4 6355.52 705.043   3
  -3   3  -4 4962.92 774.911  12
  -3  -3  -4 6008.35 838.276   6
   3   3   4 5720.04 894.748  10
  -3   3  -4 5475.50 851.608   5
   3  -3   4 4298.82 850.392   9
   3   3   5 1582.68 477.308  16
   3  -3   5 332.569 389.174   8
   3  -3   5 793.532 426.272  16
  -3   3  -5 110.650 278.250   2
   3   3   5 1117.68 475.573  15
   3  -3   5 751.567 508.807  15
  -3   3  -5 758.520 432.808  12
  -3  -3  -5 722.664 305.735  14
  -3   3  -5 678.077 368.447  13
  -3  -3  -5 1816.54 410.377   1
  -3  -3  -5 1435.03 485.908  13
   3  -3   5 968.021 376.409   1
   3   3   5 1432.04 416.909   2
  -3  -3  -5 1339.05 523.266   6
  -3  -3  -5 1965.59 604.587  11
  -3  -3  -5 1510.92 424.663   3
   3   3   5 1201.56 506.290  10
   3   3   5 894.935 449.012   7
  -3   3  -5 248.342 389.967   5
   3  -3   5 338.413 391.570   9
   3   3   6 4152.18 772.941   7
   3  -3   6 4572.88 805.464   8
   3   3   6 3627.01 709.725  16
   3   3   6 4777.97 781.864  15
   3  -3   6 4202.20 904.428  15
  -3  -3  -6 3918.60 704.263  14
  -3   3  -6 3474.44 740.257  13
  -3   3  -6 4517.76 826.472  12
  -3  -3  -6 4260.80 779.238   6
  -3  -3  -6 3800.02 774.590  11
   3   3   6 4352.08 871.207  10
  -3   3  -6 5462.42 877.772   5
   3  -3   6 4234.31 820.922  16
   3  -3   6 3177.73 918.866   9
   3  -3   7 12114.8 1291.29   8
   3  -3   7 10439.6 1264.79  16
   3   3   7 11483.7 1318.32  16
   3  -3   7 10536.3 1465.47  15
   3   3   7 11458.5 1249.00   7
   3   3   7 10962.3 1197.44  15
  -3  -3  -7 13968.7 1349.90  14
  -3   3  -7 11221.1 1251.85  13
  -3  -3  -7 13058.7 1348.96   6
  -3   3  -7 11497.8 1319.53  12
  -3  -3  -7 11627.8 1325.30  11
   3   3   7 12136.1 1424.47  10
   3  -3   7 11765.6 1506.25   9
   3  -3   8 8845.96 1388.39  15
   3  -3   8 6395.67 1253.71   9
   3  -3   8 9827.70 1289.80   8
   3  -3   8 9068.68 1264.93  16
   3   3   8 9031.62 1284.67  16
   3   3   8 9035.89 1211.07  15
  -3  -3  -8 10219.9 1275.00  14
   3   3   8 7381.17 1109.89   7
  -3   3  -8 7455.29 1170.61  13
  -3  -3  -8 7438.29 1080.31   6
  -3   3  -8 6732.95 1119.71  12
  -3  -3  -8 8290.23 1216.24  11
  -3   3  -8 3341.72 1152.68   5
   3   3   8 6962.86 1203.22  10
   3  -3   9 296.650 597.315   9
   3   3   9 1651.07 756.766  16
   3   3   9 1594.58 730.734  15
  -3  -3  -9 1043.11 709.801  14
  -3   3  -9 1443.51 717.701  14
   3  -3   9 1281.79 770.065  15
  -3   3  -9 2020.29 807.768  13
  -3   3  -9 1633.04 793.454  12
  -3  -3  -9 1533.94 788.177  11
   3   3   9 1806.78 840.659  10
   3  -3   9 1996.38 745.182  16
   3  -3  10 1825.36 902.746   9
   3   3  10 2143.59 1050.22  16
   3   3  10 1615.28 887.525  15
   3  -3  10 1781.72 821.102  15
  -3   3 -10 4250.96 1075.18  14
  -3  -3 -10 1298.37 776.521  14
   3  -3  10 3356.30 993.266  16
  -3   3 -10 1843.28 836.748  12
  -3  -3 -10 2125.68 1133.80  11
  -3   3 -10 1643.41 805.589  13
   3   3  10 1123.90 1024.24  10
   3  -3  11 2677.61 1097.30  16
   3  -3  11 1886.16 971.596   9
  -3   3 -11 3510.83 1150.50  13
   3   3  11 1372.14 836.482  16
   3   3  11 421.579 763.397  15
  -3  -3 -11 586.238 693.921  14
  -3   3 -11 1772.22 857.583  14
  -3   3 -11 2347.04 988.030  12
  -3  -3 -11 376.935 784.308  11
   3  -3  11 1701.21 1018.65  15
   3   3  11 1047.48 1042.89  10
   3  -3  12 3868.76 1317.69   9
   3  -3  12 3826.10 1220.46  16
   3  -3  12 5025.02 1497.09  15
  -3   3 -12 4819.05 1414.97  14
  -3   3 -12 7357.35 1452.82  13
  -3   3 -12 4644.70 1211.37  12
   3  -3  13 294.663 854.831   9
   3  -3  13-768.687 1073.83  16
  -3   3 -13-321.813 798.457  14
  -3   3 -13 919.586 1042.60  12
   3  -3  13 1402.97 1244.09  15
  -3   3 -13 296.674 982.991  13
   3  -3  14 658.362 1176.86   9
  -3   3 -14 2310.17 1268.31  13
  -3   3 -14-587.413 1188.56  12
   3  -3  14 997.221 1254.41  15
   3   4  -2 484.896 413.425   2
  -3  -4   2-344.306 384.600   3
   3   4  -2 462.130 391.096   4
  -3  -4   2 400.467 331.758   1
  -3  -4   1 967.857 448.273   3
   3   4  -1 312.431 297.607   5
  -3  -4   1 293.146 286.153   1
  -3  -4   1 204.155 255.925   8
   3   4  -1 1200.38 467.456   4
   3   4  -1 959.182 498.896   7
  -3  -4   1 300.071 288.255   6
   3   4  -1 171.738 366.815   2
  -3  -4   0 6997.75 764.769   8
   3   4   0 6112.83 815.066   4
   3   4   0 7359.65 1000.65   7
  -3  -4   0 6057.72 820.918   6
   3   4   0 6858.33 883.850   2
  -3  -4   0 6809.84 866.019   1
  -3  -4   0 6386.78 841.723   3
   3   4   0 7393.81 807.251   5
  -3  -4  -1 1335.29 477.374   3
   3   4   1 1270.21 323.496   5
   3   4   1 960.227 416.753   7
   3   4   1 1117.67 425.062   4
  -3  -4  -1 1024.79 307.274   8
   3   4   1 1466.12 417.529   2
  -3  -4  -1 1627.16 461.365   6
  -3  -4  -1 562.518 335.846   1
   3   4   1 1862.75 574.337  10
  -3  -4  -2 1155.02 389.723   3
   3   4   2 1377.25 362.120   5
   3   4   2 1044.23 251.485  16
   3   4   2 784.584 420.699   7
   3   4   2 1061.14 408.069   4
  -3  -4  -2 693.684 367.194   1
   3   4   2 1192.92 417.889   2
  -3  -4  -2 890.008 444.473   6
   3   4   2 899.244 466.290  10
   3   4   3 275.536 251.459  16
   3   4   3 411.827 410.978  15
  -3  -4  -3 203.261 281.223   1
  -3  -4  -3 34.4322 261.525  13
   3   4   3 946.186 431.028   4
   3   4   3 786.441 416.098   2
  -3  -4  -3 559.172 456.872   6
   3   4   3-18.3434 411.718  10
   3   4   3 200.400 343.607   7
  -3  -4  -3-374.441 375.204   3
   3  -4   4 3882.19 899.830   8
   3  -4   4 3403.01 714.588  16
   3   4   4 3994.61 598.151  16
   3   4   4 4440.43 727.084   4
  -3  -4  -4 4587.92 684.945   1
  -3  -4  -4 4388.82 619.836  14
   3  -4   4 4315.69 834.837   1
   3   4   4 3183.95 569.479   2
  -3  -4  -4 4191.33 683.132  13
  -3   4  -4 3230.43 752.443  12
  -3  -4  -4 4354.28 792.745   6
   3   4   4 4129.88 819.788   7
  -3   4  -4 3805.35 657.972   2
   3   4   4 3865.30 667.356  15
  -3  -4  -4 4644.62 803.498  11
   3   4   4 3580.65 773.245  10
  -3   4  -4 4245.76 872.284   5
  -3  -4  -4 4986.00 761.200   3
   3  -4   4 3123.15 888.564   9
   3  -4   5 452.403 552.091   8
  -3  -4  -5-33.6716 300.109   1
   3   4   5 535.145 459.109   4
   3   4   5-97.9676 311.911  16
  -3   4  -5 259.880 407.255   2
   3   4   5 38.4490 364.230  15
   3   4   5-58.3261 382.714   7
  -3  -4  -5 289.094 340.270  14
   3  -4   5 139.378 389.086  16
   3   4   5-72.6001 336.836   2
  -3  -4  -5-519.154 423.504  13
   3  -4   5 205.254 389.333   1
  -3   4  -5-251.787 443.432  12
  -3  -4  -5-483.913 490.864   6
  -3  -4  -5 131.825 375.789  11
  -3  -4  -5 561.477 372.489   3
   3   4   5-274.610 406.685  10
  -3   4  -5 56.2049 429.386   5
   3  -4   5-110.701 451.490   9
   3  -4   6 671.328 598.854   8
   3  -4   6 588.899 494.889  16
   3   4   6 190.837 416.205  16
   3   4   6 1059.98 573.330  15
   3   4   6-289.366 431.495   7
   3  -4   6 703.048 574.776  15
  -3  -4  -6 1.89685 402.175  14
  -3   4  -6 506.800 450.623  13
  -3   4  -6 402.355 500.493  12
  -3  -4  -6 261.650 475.221   6
  -3  -4  -6 66.0154 416.013  11
   3   4   6 481.114 532.947  10
  -3   4  -6 636.125 524.555   5
   3  -4   6 836.785 605.771   9
   3  -4   7 1642.69 732.943   8
   3  -4   7 1050.24 495.412  16
  -3  -4  -7 2323.36 602.180  14
   3   4   7 1718.02 684.753  16
   3   4   7 2217.20 678.406  15
   3   4   7 2369.84 796.009   7
   3  -4   7 2066.63 775.260  15
  -3   4  -7 1190.08 547.741  13
  -3   4  -7 2053.02 772.155  12
  -3  -4  -7 2374.19 788.819   6
  -3  -4  -7 2103.02 773.093  11
   3   4   7 1771.11 674.578  10
  -3   4  -7 2004.34 715.324   5
   3  -4   7 3234.22 962.118   9
   3  -4   8 6998.98 1308.51   9
   3  -4   8 5103.78 1032.67   8
  -3   4  -8 5553.64 1079.03  12
   3  -4   8 6938.63 1158.06  16
   3   4   8 6745.31 1057.54  15
   3   4   8 5364.07 1078.60   7
   3  -4   8 7071.99 1410.73  15
  -3  -4  -8 7118.50 1167.40  14
  -3   4  -8 5947.64 1039.14  14
  -3   4  -8 5772.92 1099.81  13
  -3  -4  -8 5051.01 998.659   6
  -3  -4  -8 6372.48 1175.07  11
   3   4   8 7836.50 1239.93  16
   3   4   8 6624.06 1246.20  10
  -3   4  -8 2198.01 1196.76   5
   3  -4   9 457.740 720.041   9
   3  -4   9-148.154 759.986   8
   3  -4   9 1167.16 750.227  16
   3   4   9 1559.76 659.764  16
   3   4   9 760.206 674.709  15
   3  -4   9 488.803 774.950  15
  -3  -4  -9 170.580 565.976  14
   3   4   9 440.046 653.300   7
  -3   4  -9 637.066 622.192  14
  -3   4  -9-206.473 610.355  13
  -3  -4  -9 482.469 455.382   6
  -3   4  -9 1356.73 810.850  12
  -3  -4  -9 518.107 621.283  11
   3   4   9 1110.83 760.463  10
  -3   4  -9-261.469 1102.90   5
   3  -4  10 2665.68 1029.28   9
   3  -4  10 2896.61 987.955  16
   3   4  10 2236.61 998.980  15
  -3   4 -10 5130.36 1185.88  14
  -3   4 -10 2617.05 1063.88  12
  -3  -4 -10 951.987 906.751  11
  -3   4 -10 3746.71 1135.09  13
   3  -4  10 1370.53 913.090  15
   3   4  10 1511.76 1073.95  10
   3  -4  11 3636.45 1361.82   9
   3  -4  11 3107.31 1101.12  16
  -3   4 -11 1687.43 877.437  14
   3  -4  11 3376.20 1294.69  15
  -3   4 -11 4678.61 1338.18  13
  -3   4 -11 3922.65 1302.29  12
  -3  -4 -11 493.595 853.043  11
   3   4  11 1454.97 1164.19  10
   3  -4  12 1782.99 1105.97   9
   3  -4  12 309.491 857.314  16
   3  -4  12 2508.31 1301.00  15
  -3   4 -12 1851.65 1020.06  14
  -3   4 -12 2622.93 1184.92  12
  -3   4 -12 3181.36 1242.62  13
   3  -4  13 2814.10 1262.00   9
   3  -4  13 136.999 1058.66  16
   3  -4  13 2081.06 1476.58  15
  -3   4 -13 3053.39 1213.11  13
  -3   4 -13 713.634 1063.12  12
  -3   4 -14-698.525 1074.52  13
  -3  -5   4 506.408 456.802   3
   3   5  -4 472.879 451.044   4
   3   5  -3 2385.72 737.469   2
  -3  -5   3 660.911 525.994   3
   3   5  -3 1450.10 627.321   5
  -3  -5   3 1824.74 557.470   8
  -3  -5   3 1559.72 598.945   1
   3   5  -3 1003.15 566.431   4
  -3  -5   3 1872.70 580.281   6
  -3  -5   2 406.341 424.639   3
   3   5  -2 1004.22 522.164   5
  -3  -5   2 764.639 471.064   8
   3   5  -2 31.8687 436.868   4
  -3  -5   2 1027.39 465.058   6
   3   5  -2 753.857 511.091   2
  -3  -5   2 713.351 455.456   1
  -3  -5   1 10922.1 1114.86   8
   3   5  -1 10948.1 1195.16   4
   3   5  -1 11237.6 1194.81   2
   3   5  -1 8638.66 1167.96   7
  -3  -5   1 9780.09 1139.50   1
  -3  -5   1 9765.55 1159.60   3
  -3  -5   1 10358.4 1080.39   6
   3   5  -1 11466.5 1119.69   5
  -3  -5   0 579.814 434.335   3
   3   5   0 37.9076 327.690   5
   3   5   0 221.731 421.634   7
   3   5   0-234.638 421.929   4
   3   5   0 652.254 441.313   2
  -3  -5   0 96.8848 333.183   6
  -3  -5   0 418.864 426.324   1
  -3  -5   0 707.648 422.343   8
  -3  -5  -1 3302.96 692.772   3
   3   5   1 3938.25 648.329   5
   3   5   1 3357.16 792.037   7
   3   5   1 3319.42 737.180   4
  -3  -5  -1 4058.19 668.361   8
  -3  -5  -1 2672.77 624.921   1
   3   5   1 3055.38 684.129   2
  -3  -5  -1 3328.99 727.812   6
   3   5   1 2895.37 788.500  10
  -3  -5  -2-241.424 407.898   1
   3   5   2 76.8707 427.611   7
   3   5   2 558.107 453.015   4
   3   5   2 619.248 438.727   2
  -3  -5  -2-22.4146 400.391   6
  -3  -5  -2-485.321 404.632  11
   3   5   2 594.765 440.723  10
  -3  -5  -2-96.3637 355.067   3
   3   5   3 564.879 462.808   7
  -3  -5  -3 1028.20 488.613   1
   3   5   3-154.662 402.761   4
   3   5   3 770.397 467.586   2
  -3  -5  -3 238.489 442.735   6
  -3  -5  -3 308.293 357.603  11
   3   5   3 414.950 533.240  10
  -3  -5  -3 379.789 377.390   3
   3  -5   4-610.815 609.735   1
   3  -5   4-435.172 604.321   8
  -3  -5  -4-405.217 381.813   1
  -3   5  -4-210.379 421.561   2
   3   5   4 129.390 449.643   4
   3   5   4 522.564 439.721   2
   3   5   4 209.454 464.158   7
  -3  -5  -4-1156.11 684.092   6
  -3  -5  -4-218.619 397.053  11
   3   5   4 9.40495 435.604  10
  -3  -5  -4 20.9591 405.091   3
  -3   5  -4-198.889 622.484   5
   3  -5   4 274.869 688.778   9
   3   5   5 9213.17 1159.67   4
  -3   5  -5 8448.88 1026.05   2
   3  -5   5 9215.65 1359.44   8
   3   5   5 9984.93 1092.25   2
  -3  -5  -5 11025.6 1149.54   1
   3   5   5 9777.36 1275.05   7
  -3  -5  -5 10071.9 1195.78   3
  -3   5  -5 8642.31 1246.42  12
   3  -5   5 8663.99 1167.54   1
  -3  -5  -5 11373.7 1319.53  11
  -3  -5  -5 9475.61 1214.35   6
   3   5   5 9582.01 1317.40  10
  -3   5  -5 8222.75 1229.61   5
   3  -5   5 7934.34 1348.90   9
   3  -5   6-154.411 589.291   8
  -3   5  -6 428.013 512.729  12
  -3  -5  -6-218.639 526.193   6
  -3  -5  -6-1081.76 675.464  11
   3   5   6-29.7189 490.016   7
   3   5   6-794.275 688.752  10
  -3   5  -6-774.371 715.031   5
   3  -5   6 301.438 592.423   9
   3  -5   7 795.596 728.816   8
   3   5   7 8.54885 556.997   7
  -3  -5  -7-752.545 580.413   6
  -3   5  -7 99.8329 582.839  12
  -3  -5  -7 22.8712 509.267  11
   3   5   7-729.003 670.721  10
  -3   5  -7 877.077 697.279   5
   3  -5   7-1177.41 807.037   9
   3  -5   8 448.665 681.100   9
   3  -5   8 720.568 672.822   8
   3   5   8-282.252 608.567   7
  -3  -5  -8 367.779 574.537   6
  -3   5  -8-718.280 817.032  12
  -3  -5  -8 139.665 643.744  11
   3   5   8 763.085 743.060  10
  -3   5  -8-4.25166 706.463   5
   3  -5   9 5823.78 1323.19   9
   3  -5   9 5271.17 1239.52   8
   3   5   9 5723.52 1306.73   7
  -3   5  -9 6692.38 1290.01  12
  -3  -5  -9 5959.73 1323.20  11
   3   5   9 5820.42 1372.20  10
   3  -5  10 481.176 755.675   9
   3  -5  10-203.063 797.267   8
  -3   5 -10 252.771 765.525  12
  -3  -5 -10 1727.08 1001.31  11
   3   5  10-234.521 736.246   7
   3   5  10-1618.33 976.621  10
  -3   5 -10 5.31523 811.320   5
   3  -5  11 168.820 911.022   9
  -3   5 -11-408.846 803.844  12
   3  -5  12 767.928 915.785   9
  -3   5 -12-423.130 1016.72  12
  -3  -6   5 272.672 547.060   3
  -3  -6   4 37918.8 2507.23   8
   3   6  -4 42430.6 2786.61   2
  -3  -6   4 41204.1 2688.37   1
  -3  -6   4 39474.4 2699.89   3
   3   6  -4 43400.8 2633.72   5
  -3  -6   3 13734.3 1535.92   8
   3   6  -3 10828.2 1578.55   4
   3   6  -3 14979.1 1603.20   2
  -3  -6   3 14710.3 1577.59   1
  -3  -6   3 16144.8 1450.26   6
  -3  -6   3 14050.8 1618.16   3
   3   6  -3 15449.2 1578.08   5
  -3  -6   2 50849.4 2687.09   8
   3   6  -2 45925.5 2660.51   2
   3   6  -2 40411.7 2867.63   7
  -3  -6   2 48547.3 2725.35   1
  -3  -6   2 49380.2 2531.10   6
  -3  -6   2 47052.6 2766.46   3
   3   6  -2 46312.4 2518.18   5
  -3  -6   1 4610.43 954.658   3
   3   6  -1 6525.30 999.030   5
  -3  -6   1 6487.39 1032.27   1
   3   6  -1 5714.88 1027.40   4
   3   6  -1 3904.62 914.816   7
  -3  -6   1 6051.00 978.099   8
  -3  -6   1 5541.36 926.231   6
   3   6  -1 6022.14 1022.08   2
  -3  -6   0 76515.8 2952.25   8
   3   6   0 72674.7 3303.74   4
   3   6   0 74748.7 3249.44   2
   3   6   0 77486.6 3512.69   7
  -3  -6   0 77325.8 3363.35   1
  -3  -6   0 70270.0 3268.74   3
  -3  -6   0 76053.6 3193.67   6
   3   6   0 85472.2 3135.97   5
  -3  -6  -1 21005.0 1503.46   8
   3   6   1 18332.9 1687.93   4
   3   6   1 17545.1 1775.68   7
  -3  -6  -1 18019.7 1637.24   1
  -3  -6  -1 18177.0 1645.85   6
  -3  -6  -1 17378.5 1683.12   3
   3   6   1 19782.6 1674.63   2
   3   6   1 20864.9 1541.60   5
   3   6   2 46844.7 2676.33   4
   3   6   2 42572.8 2391.17   2
  -3  -6  -2 49978.4 2653.09   1
   3   6   2 48935.4 2870.48   7
  -3  -6  -2 46427.1 2667.07   6
  -3  -6  -2 42356.1 2532.92   3
  -3  -6  -2 45192.6 2235.52  11
   3   6   2 46498.8 2700.41  10
  -3  -6  -3 5869.90 988.683   1
   3   6   3 6353.87 1084.57   4
   3   6   3 5766.75 1076.20   7
   3   6   3 5299.85 926.566   2
  -3  -6  -3 5255.23 1001.71   6
  -3  -6  -3 5982.35 942.467  11
   3   6   3 5973.38 1087.90  10
  -3  -6  -3 5175.35 973.350   3
   3   6   4 43778.5 2583.92   4
   3   6   4 45188.9 2442.04   2
  -3  -6  -4 50285.2 2623.80   1
   3   6   4 44308.3 2819.92   7
  -3  -6  -4 45916.3 2679.16   3
  -3  -6  -4 46810.7 2795.31   6
  -3  -6  -4 48599.3 2609.78  11
   3   6   4 48292.4 2873.29  10
  -3  -6  -5 2307.57 621.535   1
   3  -6   5 3361.86 1102.44   8
   3   6   5 2250.60 711.414   4
  -3   6  -5 2442.33 756.217   2
   3   6   5 2950.70 820.689   7
   3   6   5 3126.69 727.008   2
  -3  -6  -5 3892.43 960.074   6
   3  -6   5 3281.27 950.256   1
  -3  -6  -5 3105.18 826.607  11
  -3  -6  -5 3201.02 858.161   3
   3   6   5 2355.61 716.361  10
  -3   6  -5 2753.39 910.820   5
   3  -6   5 3386.87 1095.81   9
   3  -6   6 19023.1 2108.98   8
   3   6   6 20960.7 2082.77   7
  -3  -6  -6 21259.6 1963.75   6
  -3  -6  -6 23121.4 2038.57  11
   3   6   6 18467.7 1974.64  10
  -3   6  -6 21153.6 2053.68   5
   3  -6   6 19507.3 2276.27   9
   3  -6   7 3780.43 1170.62   8
   3   6   7 2733.00 993.365   7
  -3   6  -7 1577.02 813.451  12
  -3  -6  -7 2775.16 921.711   6
  -3  -6  -7 4098.67 1070.06  11
   3   6   7 2551.33 956.526  10
  -3   6  -7 1061.28 721.624   5
   3  -6   7 2419.10 1011.89   9
   3  -6   8 13120.3 1883.53   8
   3   6   8 13703.6 1896.53   7
  -3   6  -8 13337.3 1854.57  12
  -3  -6  -8 11639.6 1562.33   6
  -3  -6  -8 15701.9 1933.79  11
   3   6   8 16113.4 2016.19  10
   3  -6   8 14108.0 2015.11   9
   3  -6   9 414.418 849.238   9
   3  -6   9 65.1754 838.355   8
   3   6   9 509.074 722.329   7
  -3   6  -9 46.8310 742.247  12
  -3  -6  -9-1121.54 1005.18  11
   3   6   9 612.325 858.851  10
  -3   6  -9 70.3087 856.808   5
   3  -6  10 4051.27 1286.77   9
   3  -6  10 5321.07 1471.83   8
  -3   6 -10 4305.53 1334.83  12
  -3   6 -10 35.9219 1307.26   5
   3  -6  11 623.859 913.102   9
  -3   6 -11 482.533 884.846  12
  -3  -7   5 209.901 577.278   3
   3   7  -5 864.849 689.611   5
  -3  -7   5 344.201 650.959   8
   3   7  -5-536.312 670.166   4
   3   7  -4 1197.42 805.127   2
  -3  -7   4 3174.67 966.660   3
  -3  -7   4 1443.96 686.004   1
   3   7  -4 1211.60 810.167   5
  -3  -7   4 1158.11 761.369   8
   3   7  -4 177.566 764.834   4
  -3  -7   3 452.342 582.246   3
   3   7  -3 1478.44 811.194   5
  -3  -7   3 1032.22 664.280   8
   3   7  -3 340.613 638.901   4
  -3  -7   3 1083.97 660.280   1
   3   7  -3 360.410 678.101   2
   3   7  -2 342.993 665.188   5
  -3  -7   2 297.457 585.159   8
   3   7  -2 178.134 704.001   4
   3   7  -2 307.630 696.387   7
  -3  -7   2 930.134 642.116   1
  -3  -7   2 1409.93 685.051   6
   3   7  -2 2172.90 894.088   2
  -3  -7   2 204.842 542.788   3
   3   7  -1 78.0397 557.487   5
   3   7  -1-215.120 619.655   7
  -3  -7   1-138.862 522.301   8
  -3  -7   1-199.671 579.236   6
   3   7  -1 759.866 661.250   4
   3   7  -1-953.138 758.698   2
  -3  -7   1 795.565 598.367   1
  -3  -7   1 471.336 573.435   3
   3   7   0 1842.00 744.681   5
  -3  -7   0 286.604 439.913   8
   3   7   0-361.034 682.742   4
   3   7   0-123.419 546.969   7
   3   7   0-43.8946 569.840   2
  -3  -7   0-269.478 516.182   1
  -3  -7   0 91.8637 541.591   6
  -3  -7   0 521.070 698.158   3
   3   7   1 941.503 670.592   4
   3   7   1 2497.35 855.138   7
  -3  -7  -1 2367.37 751.719   1
   3   7   1 1172.79 630.653   2
  -3  -7  -1 2053.46 736.479   6
  -3  -7  -1 2033.03 786.143   3
  -3  -7  -2 118.633 491.690   1
   3   7   2 403.705 591.547   4
   3   7   2 97.4507 548.032   7
  -3  -7  -2 171.052 585.952   6
   3   7   2-425.429 575.555   2
  -3  -7  -2 654.381 614.298   3
  -3  -7  -3 128.636 536.380   1
   3   7   3-393.913 583.042   4
   3   7   3 217.328 572.222   2
  -3  -7  -3 1488.42 729.510   6
   3   7   3-894.859 757.745   7
  -3  -7  -3 829.846 614.217   3
  -3  -7  -4 1239.82 523.309   1
   3   7   4 2841.13 1053.34   4
   3   7   4 984.897 711.716   7
   3   7   4 814.386 613.753   2
  -3  -7  -4 839.898 682.715   6
  -3  -7  -4 2037.45 627.715  11
  -3  -7  -4 1457.40 686.884   3
   3   7   4 1411.32 727.156  10
  -3  -7  -5 524.149 514.984   1
   3   7   5 2213.56 862.713   4
   3   7   5 1379.65 818.323   7
   3   7   5 1048.33 632.286   2
  -3  -7  -5 1763.20 836.782   6
  -3  -7  -5 964.960 609.732   3
  -3  -7  -5 1287.40 701.989  11
   3   7   5 1208.68 719.411  10
   3  -7   6-889.623 956.466   8
  -3  -7  -6 1887.07 841.298   6
   3   7   6 2241.78 882.921   7
  -3  -7  -6 986.714 712.000  11
   3   7   6 811.846 737.853  10
  -3   7  -6 1029.50 880.963   5
   3  -7   6 704.659 803.845   9
   3  -7   7-313.765 860.170   9
   3  -7   7 3269.73 1240.10   8
  -3   7  -7 318.314 894.926  12
  -3  -7  -7 919.054 745.226   6
  -3  -7  -7 811.473 678.923  11
   3   7   7 1218.28 867.205   7
   3   7   7 1041.41 774.418  10
  -3   7  -7-177.037 833.724   5
   3  -7   8 604.169 870.318   9
   3  -7   8 1014.52 1134.57   8
   3   7   8 2120.81 1058.16   7
  -3  -7  -8 2420.07 977.656   6
  -3   7  -8-463.754 937.463  12
  -3  -7  -8 1344.80 701.434  11
   3   7   8 60.8448 729.910  10
  -3   7  -8 156.663 1034.99   5
   3  -7   9 2490.39 1144.11   8
  -3   7  -9 1738.33 1166.54  12
  -3   7  -9 17.4657 888.232   5
   3  -7  10 3302.34 1403.44   9
   3  -7  10 867.795 1119.21   8
  -3   7 -10 781.257 858.404  12
  -3   7 -10-83.4048 1101.94   5
   3  -7  11-67.0853 1144.10   9
  -3   7 -11-297.454 977.526  12
   3  -7  11-679.162 1184.17   8
  -3   7 -11-59.8570 1154.87   5
   3   8  -5 485.638 843.479   2
  -3  -8   5 1096.47 884.233   1
  -3  -8   5-465.576 779.036   8
   3   8  -5 0.27204 690.454   4
  -3  -8   5-868.718 830.858   3
   3   8  -4 3229.15 1202.24   5
  -3  -8   4 3572.08 1116.13   8
   3   8  -4 1714.91 1179.19   4
  -3  -8   4 3058.46 1051.79   1
  -3  -8   4 2354.19 983.106   3
   3   8  -4 2085.81 935.299   2
   3   8  -3 9115.45 1578.94   5
  -3  -8   3 8298.55 1483.52   8
  -3  -8   3 5992.94 1308.21   1
   3   8  -3 8565.94 1569.43   2
  -3  -8   3 5995.48 1358.62   3
   3   8  -2 2900.99 979.779   5
  -3  -8   2 2876.12 892.520   8
  -3  -8   2 2587.85 919.132   1
   3   8  -2 2093.55 1046.34   4
   3   8  -2 102.224 706.089   2
  -3  -8   2 2400.03 1039.60   3
  -3  -8   1 1879.88 821.492   8
   3   8  -1 468.668 980.924   4
   3   8  -1 1883.98 936.974   7
  -3  -8   1 2155.40 869.731   6
   3   8  -1 2166.71 841.506   2
  -3  -8   1 1515.97 840.607   3
  -3  -8   1 1928.05 815.564   1
   3   8  -1 2031.93 854.649   5
   3   8   0 675.720 688.862   4
   3   8   0 549.994 859.162   7
   3   8   0 3806.49 942.151   2
  -3  -8   0 3968.72 999.914   6
  -3  -8   0 3812.97 1050.09   1
  -3  -8   0 1203.92 771.965   3
   3   8   1 5588.72 1224.69   4
   3   8   1 3713.08 1075.73   7
  -3  -8  -1 5044.03 1185.47   1
  -3  -8  -1 5482.95 1165.89   6
  -3  -8  -1 4453.42 1133.04   3
   3   8   1 5921.03 1234.99   2
   3   8   2 2322.77 975.860   7
   3   8   2 3939.53 1100.13   4
  -3  -8  -2 1585.98 808.669   1
   3   8   2 1952.48 936.406   2
  -3  -8  -2 3102.07 941.709   6
  -3  -8  -2 2616.77 985.097   3
  -3  -8  -3 2062.11 925.349   1
   3   8   3 1852.75 947.885   7
   3   8   3 2581.77 963.046   4
   3   8   3 3042.13 936.452   2
  -3  -8  -3 2686.73 936.629   6
  -3  -8  -3 2293.23 980.855   3
   3   8   4 2308.58 922.523   4
  -3  -8  -4 2524.33 919.502   1
   3   8   4 1864.29 911.333   2
  -3  -8  -4 3060.45 1058.55   6
   3   8   4 3687.96 1075.38   7
  -3  -8  -4 1044.54 822.799   3
   3   8   5 3552.08 1210.05   4
  -3  -8  -5 2448.01 817.794   1
   3   8   5-309.393 856.886   7
   3   8   5 2090.75 844.195   2
  -3  -8  -5 3201.41 1023.71   6
  -3  -8  -5 3500.33 1174.41   3
  -3  -8  -6 1009.97 761.239   6
   3   8   6 914.066 794.974  10
   3   8   6 1991.38 1057.51   7
   3  -8   7 5180.51 1555.32   9
   3  -8   7 3822.06 1477.57   8
   3   8   7 3740.56 1220.33   7
  -3  -8  -7 2681.28 921.212   6
   3   8   7 272.174 761.810  10
  -3   8  -7 2289.96 1138.89   5
   3  -8   8 2159.62 1226.44   9
   3  -8   8 1866.84 1312.72   8
  -3   8  -8-251.232 913.034   5
   3  -8   9 1896.77 1361.47   9
   3  -8   9 1339.73 1284.46   8
  -3   8  -9-222.567 925.656  12
  -3   8  -9-1.76317 1063.03   5
   3  -8  10 1746.57 1337.51   9
   3  -8  10 1209.41 1264.10   8
  -3   8 -10-245.451 1053.00  12
  -3   8 -10 133.896 1133.66   5
   3   9  -5-1871.94 1106.54   5
   3   9  -5 801.602 1050.71   2
  -3  -9   5 425.533 854.900   8
   3   9  -5 24.7236 826.361   4
  -3  -9   5-378.926 949.908   1
  -3  -9   5 294.981 871.240   3
   3   9  -4 56.1519 980.817   5
  -3  -9   4 594.109 894.929   8
  -3  -9   4-1248.34 971.646   1
  -3  -9   4-62.9889 768.645   3
   3   9  -4-2747.13 1341.84   2
   3   9  -4 38.6584 841.780   4
   3   9  -3 701.387 942.753   4
  -3  -9   3 17.0293 863.397   8
  -3  -9   3-1590.15 967.618   1
   3   9  -3 1207.26 1016.64   2
  -3  -9   3 846.379 1035.12   3
   3   9  -3-530.447 882.738   5
   3   9  -2 0.31331 776.494   4
  -3  -9   2 620.837 816.063   1
  -3  -9   2-131.731 774.207   8
   3   9  -2 1824.76 1013.90   2
  -3  -9   2 2762.26 1194.34   3
   3   9  -2-386.902 928.840   5
  -3  -9   1-205.284 704.765   1
   3   9  -1-255.597 1059.72   4
   3   9  -1-703.691 858.621   7
   3   9  -1 720.492 781.013   2
  -3  -9   1-319.275 744.563   3
   3   9   0 207.630 780.158   4
   3   9   0-1183.71 971.904   7
  -3  -9   0 1767.10 864.808   6
   3   9   0 763.314 836.031   2
  -3  -9   0-483.243 811.985   1
  -3  -9   0-1248.71 839.093   3
   3   9   1 637.760 826.907   4
   3   9   1-564.509 734.863   7
  -3  -9  -1 422.177 802.508   1
  -3  -9  -1 778.789 745.705   6
   3   9   1 30.4569 800.141   2
  -3  -9  -1-698.261 833.939   3
   3   9   2-533.703 825.483   4
   3   9   2-225.775 714.781   7
  -3  -9  -2-923.199 791.360   1
   3   9   2 574.439 840.632   2
  -3  -9  -2-388.378 739.090   6
  -3  -9  -2-1568.09 984.196   3
   3   9   3-852.716 943.608   4
  -3  -9  -3-285.591 698.003   1
   3   9   3-1431.04 1041.43   7
   3   9   3-489.497 823.851   2
  -3  -9  -3 719.669 748.298   6
  -3  -9  -3-1239.96 957.544   3
   3   9   4 639.255 852.668   7
   3   9   4 2307.83 943.518   2
   3   9   4-573.373 937.807   4
  -3  -9  -4 232.447 718.550   1
  -3  -9  -4 699.011 860.498   6
  -3  -9  -4 599.207 908.822   3
  -3  -9  -5 1780.54 839.328   1
   3   9   5 7.91466 965.001   7
   3   9   5 1467.42 932.561   2
  -3  -9  -5 1226.63 975.435   6
   3   9   6-862.700 957.221   7
  -3  -9  -6 867.835 888.244   6
   3  10  -5 3156.66 1581.92   2
  -3 -10   5 775.320 1043.03   1
  -3 -10   5 361.962 822.089   8
   3  10  -5-169.860 1093.22   4
  -3 -10   5 452.331 886.020   3
   3  10  -5 1357.56 1312.37   5
  -3 -10   4 1798.31 984.864   8
   3  10  -4 2382.13 1140.14   4
  -3 -10   4 2755.86 1248.59   1
  -3 -10   4 2978.83 1237.43   3
   3  10  -4 4843.14 1526.75   5
   3  10  -4 3228.23 1343.11   2
  -3 -10   3 1275.83 923.353   8
   3  10  -3 268.481 1011.72   4
  -3 -10   3 1700.28 1223.91   3
   3  10  -3 3447.67 1319.81   2
  -3 -10   3 1962.23 1106.19   1
   3  10  -3 4996.55 1533.20   5
   3  10  -2 4582.96 1397.31   4
  -3 -10   2 5726.86 1517.41   1
  -3 -10   2 4356.60 1431.40   3
   3  10  -2 6486.52 1538.03   2
  -3 -10   1 770.482 920.523   1
   3  10  -1 108.869 876.253   4
   3  10  -1-1404.14 1209.68   2
  -3 -10   1-1490.11 963.909   3
   3  10   0 276.570 1108.24   4
   3  10   0 1469.13 1033.18   7
  -3 -10   0 2770.19 1134.31   6
   3  10   0 1318.37 981.274   2
  -3 -10   0 3404.48 1297.25   3
  -3 -10   0 2992.96 1050.18   1
   3  10   1 933.880 1322.48   4
   3  10   1 1174.29 937.649   7
  -3 -10  -1 3050.43 957.534   6
   3  10   1 693.791 2012.02   2
  -3 -10  -1 1754.11 927.460   3
  -3 -10  -1-1853.68 2300.54   1
   3  10   2 399.005 1081.42   4
   3  10   2 4528.10 1433.02   7
  -3 -10  -2 679.483 1148.27   6
  -3 -10  -2 3483.18 983.979   1
   3  10   2 7224.76 1509.63   2
  -3 -10  -2-1408.47 1270.81   3
   3  10   3 3189.66 1473.17   4
   3  10   3 1558.31 1095.25   7
  -3 -10  -3 1816.77 984.350   1
  -3 -10  -3 1212.21 1025.82   6
   3  10   3 82.7579 1045.85   2
  -3 -10  -3 1241.56 938.630   3
   3  10   4 3860.75 1320.35   7
  -3 -10  -4 1969.19 930.951   1
  -3 -10  -4 2924.58 1067.89   6
   3  10   4 2395.31 1033.31   2
  -3 -10  -4 3445.42 1426.21   3
   3  10   5 881.788 1147.93   7
  -3 -10  -5 136.767 717.091   6
   3  11   1 22.7430 1033.79   7
  -3 -11  -1-1754.32 1192.50   6
   3  11   2 560.314 1096.56   7
  -3 -11  -2-219.467 853.490   6
   4   0   4 14396.6 1487.03  16
   4   0   4 16281.3 1564.14  15
  -4   0  -4 16949.4 1306.97  13
   4   0   4 14226.5 1488.47   9
   4   0   5-198.207 278.056   8
   4   0   5 88.7313 366.897  16
   4   0   5 412.704 412.646  15
  -4   0  -5 104.827 313.862  13
  -4   0  -5-334.749 357.465  12
  -4   0  -5-67.7298 249.777   6
   4   0   5-345.002 451.108  10
   4   0   5-234.119 415.660   9
   4   0   6 1715.96 638.838  16
  -4   0  -6 1268.93 517.827  13
  -4   0  -6 1135.04 456.679  12
   4   0   6 1097.61 575.830  15
   4   0   6 1030.15 527.205  10
   4   0   6 1409.43 544.624   9
   4   0   7-566.241 480.087  16
   4   0   7-331.554 504.350  15
  -4   0  -7 195.227 396.473  13
  -4   0  -7 197.664 404.072  12
   4   0   7-740.591 572.099  10
   4   0   7-81.5124 426.529   9
   4   0   8 16442.9 1806.51  15
  -4   0  -8 19123.8 1613.13  12
   4   0   8 20077.5 1777.01   9
   4   0   9 332.672 521.836   9
   4   0   9-666.506 653.454  16
   4   0   9 38.3278 595.730  15
  -4   0  -9 0.21190 702.267  14
  -4   0  -9-612.836 671.063  13
  -4   0  -9-48.3750 547.557  12
  -4   0  -9-840.486 600.561  11
   4   0   9 819.385 685.782  10
   4   0  10 265.998 609.562   9
   4   0  10 585.759 667.638  16
   4   0  10 516.167 722.271  15
  -4   0 -10 653.938 704.891  14
  -4   0 -10 44.4064 595.628  13
  -4   0 -10 792.955 606.098  12
  -4   0 -10-27.8064 618.895  11
   4   0  10 687.707 855.775  10
   4   0  11 1219.40 844.476   9
   4   0  11-189.804 656.075  16
   4   0  11-598.773 798.631  15
  -4   0 -11 59.4641 652.623  14
  -4   0 -11 793.540 872.055  13
  -4   0 -11-442.954 744.797  12
  -4   0 -11-259.669 682.477  11
   4   0  11-156.798 786.145  10
   4   0  12 6162.45 1911.48  16
   4   0  12 2775.51 1759.96  15
  -4   0 -12 8436.25 1839.12  14
  -4   0 -12 5466.93 1812.57  13
   4   0  13-1138.55 879.848  16
   4   0  13-424.113 930.050  15
  -4   0 -13-748.619 949.923  14
  -4   0 -13 1474.18 1094.73  13
   4   0  14-20.6113 986.003  16
  -4   0 -14 2963.97 1428.63  13
   4   0  14 1015.81 1327.86  15
   4   1   4 42464.6 2328.92  16
  -4  -1  -4 39236.8 1894.15  13
   4   1   4 38788.2 2320.29  15
   4   1   4 42539.5 2502.90  10
   4   1   4 43509.7 2134.57   9
   4  -1   5 284.469 355.775   8
   4  -1   5 715.049 466.387  16
   4   1   5 420.164 349.038  16
   4  -1   5 739.175 472.795  15
   4   1   5 609.288 375.822   7
  -4   1  -5 557.018 356.830  13
  -4  -1  -5 549.342 346.068  13
  -4   1  -5 1057.96 438.585  12
   4   1   5 250.362 396.722  15
  -4  -1  -5 1163.01 366.382   6
   4   1   5 752.780 418.711  10
   4  -1   5 1064.84 507.034   9
   4   1   5 821.319 392.732   9
   4   1   6 979.759 511.550  15
   4  -1   6 1445.80 460.601   8
   4  -1   6 710.767 476.167  16
   4   1   6 1023.97 488.916  16
   4  -1   6 805.525 600.010  15
   4   1   6 1363.69 544.930   7
  -4   1  -6 2162.45 662.820  13
  -4  -1  -6 2111.97 613.136  13
  -4  -1  -6 1029.43 333.736  12
  -4   1  -6 1059.56 474.722  12
  -4  -1  -6 1459.53 462.074   6
   4   1   6 1242.80 567.241  10
   4  -1   6 764.007 456.422  10
   4  -1   6 888.655 433.203   9
   4   1   6 1472.14 458.676   9
   4   1   7 204.225 353.521   9
   4   1   7 880.376 603.019  15
   4  -1   7 109.127 544.723  15
  -4   1  -7 194.989 444.715  13
  -4  -1  -7-54.8751 402.190  13
  -4  -1  -7-348.552 383.441  12
  -4   1  -7-23.2019 411.237  12
   4  -1   7 700.409 506.048  16
   4   1   7 563.683 573.404  10
   4   1   7-328.211 383.036  16
   4  -1   7 708.663 576.829  10
   4  -1   7 71.3776 521.466   9
   4  -1   8 8502.62 1284.99   9
   4   1   8 8912.81 1101.62   9
   4  -1   8 8100.56 1252.30  16
   4   1   8 8924.45 1383.79  15
   4  -1   8 9129.10 1322.73  15
   4   1   8 8023.40 1263.18  16
  -4  -1  -8 7704.40 1252.85  13
  -4   1  -8 8685.72 1239.14  13
  -4  -1  -8 10220.2 1101.42  12
  -4   1  -8 9980.37 1168.82  12
  -4   1  -8 8240.02 1157.90  11
  -4  -1  -8 5941.09 1231.44  11
   4   1   8 7141.91 1286.13  10
   4  -1   8 7423.55 1288.85  10
   4  -1   9 1632.01 761.832   9
   4  -1   9 2429.52 884.527  16
   4  -1   9 2907.88 985.474  15
  -4   1  -9 1686.14 832.780  14
  -4   1  -9 2036.36 883.020  13
  -4   1  -9 2293.74 731.244  12
  -4   1  -9 1953.27 851.730  11
   4  -1   9 2909.70 1053.60  10
   4  -1  10 361.396 581.376   9
   4  -1  10 923.021 720.596  16
   4   1  10 232.796 661.316  16
   4   1  10-913.169 857.661  15
   4  -1  10 1611.73 867.472  15
  -4   1 -10 516.693 716.017  14
  -4   1 -10 434.034 711.720  13
  -4  -1 -10-837.224 1305.57  13
  -4   1 -10-630.103 806.109  12
  -4  -1 -10-20.5746 610.873  11
   4   1  10-772.309 917.606  10
   4  -1  11-282.052 790.348   9
   4  -1  11 157.510 796.558  16
   4   1  11 883.138 846.977  16
   4   1  11-120.315 859.629  15
   4  -1  11 382.606 760.525  15
  -4  -1 -11 21.7597 738.776  14
  -4   1 -11-57.9371 659.386  14
  -4   1 -11-167.025 691.385  13
  -4  -1 -11-231.082 668.144  13
  -4   1 -11 582.812 728.744  12
  -4  -1 -11 709.871 833.870  11
   4   1  11 1142.66 961.400  10
   4  -1  12 668.619 879.041   9
   4  -1  12 11.7863 899.370  16
   4   1  12 1072.19 1057.72  16
   4   1  12 566.607 1032.44  15
   4  -1  12 517.057 949.631  15
  -4  -1 -12 1804.89 1062.80  14
  -4   1 -12 544.724 978.785  14
  -4   1 -12 261.093 1033.32  13
  -4  -1 -12 1769.19 1168.04  13
  -4   1 -12 2158.65 915.729  12
  -4  -1 -12 875.159 971.391  11
   4   1  12 468.913 865.817  10
   4  -1  13 54.5181 941.617   9
   4  -1  13 134.436 878.000  16
   4   1  13 52.0257 803.872  16
   4   1  13-230.173 960.790  15
   4  -1  13 348.068 1068.49  15
  -4  -1 -13 1181.98 1199.88  14
  -4   1 -13 15.1713 800.299  14
  -4   1 -13 997.460 1040.55  13
  -4  -1 -13 865.755 1048.77  13
  -4   1 -13 3529.21 1185.06  12
   4  -1  14-503.480 1055.53  16
   4   1  14 1818.94 1511.92  16
   4  -1  14 1396.30 1389.48  15
  -4   1 -14 242.502 966.903  14
  -4   1 -14 430.379 1186.00  13
  -4  -1 -14-275.668 931.396  13
  -4  -2  -3 638.339 281.779   3
   4   2   3-707.695 504.998  16
   4   2   3-361.347 355.038   4
   4   2   3-8.34080 397.075   7
   4   2   3-85.2425 490.990  10
   4   2   4 33716.6 1408.73   4
   4   2   4 35321.3 1968.93  16
   4   2   4 34369.7 1915.90   7
   4   2   4 31553.8 2058.84  15
  -4  -2  -4 32483.4 1713.03  13
  -4  -2  -4 33163.6 1704.47   6
  -4  -2  -4 33457.3 1348.18   3
   4   2   4 33018.3 2168.22  10
   4   2   4 34108.4 1591.31   9
   4  -2   5 3188.92 711.265   8
   4  -2   5 1872.80 593.956  16
   4   2   5 3244.38 711.257  16
   4  -2   5 1967.83 639.261  15
   4   2   5 3297.34 633.270   7
   4   2   5 3601.54 818.917  15
  -4   2  -5 3725.35 700.461  13
  -4  -2  -5 4424.09 774.039  13
  -4   2  -5 4057.95 771.288  12
  -4  -2  -5 4663.47 754.337   6
   4   2   5 3354.26 757.410  10
   4  -2   5 3002.65 821.773   9
   4   2   5 4048.27 582.445   9
   4  -2   6 13257.3 1256.31   8
   4  -2   6 11480.4 1397.00  16
   4   2   6 15046.8 1413.02  16
   4   2   6 12116.6 1243.10   7
   4   2   6 16583.6 1600.24  15
   4  -2   6 12473.7 1511.94  15
  -4   2  -6 16358.7 1448.32  13
  -4  -2  -6 14776.4 1416.20  13
  -4  -2  -6 14360.9 1270.75   6
  -4   2  -6 13981.1 1327.58  12
   4   2   6 14518.9 1551.73  10
   4  -2   6 14012.5 1575.82   9
   4  -2   7 585.134 434.733   8
   4  -2   7 336.868 472.270  16
   4   2   7 183.473 414.386  16
   4   2   7 1148.23 646.741  15
   4  -2   7-140.247 549.827  15
   4   2   7 660.590 372.881   7
  -4   2  -7 659.939 520.091  13
  -4  -2  -7 160.856 472.716  13
  -4   2  -7 541.785 489.099  12
  -4  -2  -7 1040.87 540.105   6
  -4  -2  -7 1459.26 679.675  11
   4   2   7 1111.62 589.283  10
   4  -2   7 1124.81 585.772   9
   4  -2   8 22901.4 2059.75  16
   4  -2   8 22029.6 2162.67  15
  -4   2  -8 26109.5 2023.05  13
  -4   2  -8 22177.4 1907.14  12
   4   2   8 25731.2 2260.92  10
   4  -2   8 20580.7 2048.09   9
   4  -2   9 1830.07 885.196   9
   4   2   9 1538.82 786.791  16
   4   2   9 1614.51 847.504  15
   4  -2   9 2223.43 889.840  15
  -4  -2  -9 509.920 656.808  14
  -4   2  -9 2678.45 853.318  13
  -4  -2  -9 2245.52 908.540  13
  -4   2  -9 1704.30 739.387  12
  -4  -2  -9 1752.95 1016.19  11
   4   2   9 843.499 870.885  10
   4  -2   9 2850.67 954.355  16
   4  -2  10 2631.29 1058.97   9
   4  -2  10 2852.22 1059.67  16
   4   2  10 1828.09 971.705  16
   4   2  10 1746.92 971.438  15
   4  -2  10 1505.34 921.786  15
  -4  -2 -10 2292.77 1060.31  14
  -4   2 -10 2537.05 943.481  14
  -4   2 -10 2647.29 918.512  13
  -4   2 -10 2338.39 886.445  12
  -4  -2 -10 1881.05 965.383  13
  -4  -2 -10 1251.93 931.909  11
   4   2  10 859.688 869.741  10
   4  -2  11-855.458 1001.66  15
   4  -2  11 832.346 880.797   9
   4  -2  11-99.2659 850.547  16
   4   2  11 340.333 661.005  16
   4   2  11-317.561 832.729  15
  -4  -2 -11-43.1900 716.306  14
  -4   2 -11-563.871 724.543  14
  -4   2 -11-411.970 758.572  13
  -4  -2 -11-636.401 724.722  13
  -4   2 -11-205.316 767.328  12
  -4  -2 -11 396.603 782.044  11
   4   2  11 118.008 761.877  10
   4  -2  12 7780.16 1718.79   9
   4  -2  12 3806.04 1617.41  16
   4   2  12 3769.00 1662.23  16
   4   2  12 3251.92 1751.72  15
   4  -2  12 4862.80 1501.63  15
  -4  -2 -12 4002.43 1411.61  14
  -4   2 -12 6905.57 1597.00  14
  -4   2 -12 4657.68 1521.27  13
  -4  -2 -12 5631.69 1524.21  13
  -4   2 -12 6791.53 1401.18  12
  -4  -2 -12 3726.64 1588.64  11
   4   2  12 5540.20 1697.51  10
   4  -2  13-655.453 1084.58   9
   4  -2  13-1101.40 940.197  16
   4   2  13 1030.48 996.629  16
   4   2  13-982.473 1316.81  15
   4  -2  13-25.9556 1157.50  15
  -4  -2 -13 411.345 911.519  14
  -4   2 -13 1472.40 1097.82  14
  -4   2 -13 505.926 894.356  13
  -4  -2 -13 602.023 1015.97  13
  -4   2 -13-328.571 1163.94  12
   4   2  13 692.737 1155.55  10
   4  -2  14-1616.91 1397.44   9
   4  -2  14 418.290 1215.71  15
  -4   2 -14 2704.46 1347.36  12
   4   3   2 26453.2 1564.34   4
   4   3   2 25489.2 1676.32  16
   4   3   2 26165.8 1837.59   7
  -4  -3  -2 24489.5 1558.44   6
  -4  -3  -2 26752.5 1504.17   3
   4   3   2 24859.9 2122.05  10
   4   3   3 6996.92 794.037   4
   4   3   3 7759.81 862.565  16
   4   3   3 6934.37 979.241   7
  -4  -3  -3 6458.08 822.172   6
  -4  -3  -3 7870.79 804.952   3
   4   3   3 7669.24 1126.09  10
   4   3   4 72020.9 2418.57   4
   4   3   4 69540.7 2601.48  16
   4   3   4 72594.6 2996.19   7
   4   3   4 66675.9 3027.88  15
  -4  -3  -4 68585.8 2579.75  13
  -4  -3  -4 74764.3 2821.00   6
  -4  -3  -4 74905.0 2414.88   3
   4   3   4 65035.5 3175.55  10
   4  -3   5 2983.77 886.792   8
   4  -3   5 2413.25 813.219  16
   4   3   5 3267.85 643.365  16
   4   3   5 3021.71 795.642  15
   4   3   5 2512.84 656.522   7
  -4  -3  -5 2799.24 665.409  13
  -4   3  -5 3007.39 731.935  12
  -4  -3  -5 3198.50 688.149   6
   4   3   5 1517.01 604.581  10
   4  -3   5 3172.58 1033.27   9
   4  -3   6 7128.86 1044.63   8
   4   3   6 8471.11 1057.71  16
   4  -3   6 5984.24 1073.50  16
   4   3   6 8595.84 1204.95  15
   4  -3   6 6400.93 1278.30  15
   4   3   6 7554.44 1057.37   7
  -4   3  -6 7322.38 1071.77  13
  -4  -3  -6 7879.54 1053.72  13
  -4  -3  -6 9753.25 1198.68   6
  -4   3  -6 6494.72 1028.29  12
  -4  -3  -6 9796.82 1216.27  11
   4   3   6 7694.07 1224.46  10
   4  -3   6 5641.74 1079.34   9
   4  -3   7 5524.89 1092.31   8
   4  -3   7 5947.18 1054.16  16
   4   3   7 8305.38 1103.71  16
   4   3   7 7319.24 1153.18  15
   4  -3   7 3668.59 1184.00  15
   4   3   7 7193.31 1081.20   7
  -4  -3  -7 7301.84 1057.48  14
  -4   3  -7 6515.77 1063.75  13
  -4  -3  -7 8128.99 1127.36  13
  -4   3  -7 5719.07 828.230  12
  -4  -3  -7 6873.65 1075.69   6
  -4  -3  -7 6446.37 1094.59  11
   4   3   7 6448.71 1151.10  10
   4  -3   7 4508.25 1007.10   9
   4  -3   8 15149.9 1590.67   8
   4  -3   8 13702.8 1653.76  16
   4   3   8 15217.0 1589.28  16
   4   3   8 12129.4 1400.52   7
   4   3   8 14052.1 1634.80  15
   4  -3   8 13545.9 1828.61  15
  -4  -3  -8 15229.1 1520.13  14
  -4   3  -8 14847.3 1608.97  13
  -4  -3  -8 14929.1 1574.20  13
  -4  -3  -8 16264.6 1610.87   6
  -4   3  -8 14144.9 1609.63  12
  -4  -3  -8 14761.6 1612.27  11
  -4   3  -8 5842.51 1471.34   5
   4   3   8 13389.9 1661.22  10
   4  -3   8 13130.5 1725.86   9
   4  -3   9 1229.63 769.157   9
   4  -3   9 2033.58 857.407  16
   4   3   9 1337.98 760.004  16
   4   3   9 1167.40 790.545  15
   4  -3   9 669.847 701.260  15
  -4  -3  -9-111.785 623.772  14
  -4   3  -9 831.884 610.729  13
  -4  -3  -9 949.652 717.391  13
  -4   3  -9 290.745 654.410  12
  -4  -3  -9 928.464 788.445  11
   4   3   9 611.715 791.511  10
   4  -3  10-414.198 776.172   9
   4  -3  10 238.079 625.812  16
   4   3  10 383.093 633.721  16
   4   3  10 1109.32 931.064  15
   4  -3  10 1351.83 957.728  15
  -4  -3 -10 1374.69 884.008  14
  -4   3 -10 1186.95 756.195  14
  -4   3 -10-509.565 672.358  13
  -4  -3 -10 165.065 747.010  13
  -4   3 -10 1178.91 788.790  12
  -4  -3 -10-158.427 706.789  11
   4   3  10 495.764 839.115  10
   4  -3  11 3532.05 1207.11   9
   4  -3  11 3767.34 1180.41  16
   4   3  11 1185.95 881.739  16
   4   3  11 2906.55 1168.67  15
   4  -3  11 2314.92 1229.80  15
  -4  -3 -11 2266.40 1042.71  14
  -4   3 -11 2773.49 1062.95  14
  -4   3 -11 3869.86 1146.99  13
  -4  -3 -11 816.420 923.740  13
  -4   3 -11 2353.78 1073.33  12
  -4  -3 -11 1592.41 1168.09  11
   4   3  11 2290.81 1245.21  10
   4  -3  12 1490.75 1076.40   9
   4  -3  12-886.643 974.130  16
   4   3  12 33.6261 776.661  16
   4   3  12 1945.41 1277.02  15
   4  -3  12 626.586 1017.95  15
  -4  -3 -12 943.894 796.247  14
  -4   3 -12 471.116 752.067  14
  -4   3 -12 3097.79 1141.19  13
  -4  -3 -12 1711.70 1100.68  13
  -4   3 -12 940.268 942.364  12
  -4  -3 -12 368.957 1003.26  11
   4   3  12 561.896 1110.00  10
   4  -3  13 1783.97 1316.08   9
   4  -3  13-1940.72 1319.11  16
   4   3  13 659.891 1164.88  15
   4  -3  13 277.838 1239.72  15
  -4   3 -13 202.678 885.682  14
  -4   3 -13-10.9530 941.526  13
  -4   3 -13 2054.13 1201.20  12
   4   3  13 698.752 1218.24  10
  -4  -4   0 766.186 434.448   3
   4   4   0 1280.33 525.411   4
   4   4   1 5339.32 840.709   2
  -4  -4  -1 5521.27 820.004   3
   4   4   1 5816.37 758.997  16
  -4  -4  -1 5709.05 826.297   1
   4   4   1 6514.53 869.599   4
   4   4   1 4983.70 912.921   7
  -4  -4  -1 5570.18 816.089   6
  -4  -4  -2 3461.59 663.179   3
   4   4   2 3474.20 539.175  16
  -4  -4  -2 4130.92 744.213   1
   4   4   2 2764.36 688.374   7
   4   4   2 3247.57 670.325   4
  -4  -4  -2 3455.67 683.578   6
   4   4   2 3460.98 886.678  10
   4   4   2 3139.53 680.640   2
  -4  -4  -3-28.5871 302.467   3
   4   4   3 437.479 278.020  16
   4   4   3 463.735 488.750   7
   4   4   3-536.213 425.319   4
  -4  -4  -3 148.848 308.860   1
  -4  -4  -3 344.769 391.163   6
   4   4   3 411.071 460.284   2
   4   4   3-38.3780 431.249  10
   4   4   4 7000.38 802.621  16
   4   4   4 7331.06 902.279   2
   4   4   4 6737.06 1115.58  15
   4   4   4 6873.69 906.675   4
  -4  -4  -4 7698.75 931.054   1
   4   4   4 6499.30 1054.86   7
  -4  -4  -4 6766.83 870.661  13
  -4  -4  -4 7913.19 1090.32   6
  -4  -4  -4 7936.14 942.218   3
   4   4   4 6294.35 1106.91  10
   4   4   5 334.867 387.727  16
   4   4   5 651.482 561.315  15
   4   4   5 1253.82 593.306   7
  -4  -4  -5 1649.59 532.895  13
  -4  -4  -5 1971.29 632.806   6
  -4  -4  -5 1295.09 634.091  11
   4   4   5 849.420 613.277  10
   4  -4   6 3538.36 963.596   8
   4  -4   6 3696.10 918.508  16
   4   4   6 4008.07 788.584  16
   4   4   6 5144.99 975.263  15
   4   4   6 4997.08 958.242   7
  -4  -4  -6 5371.89 884.942  14
  -4  -4  -6 5753.66 973.785  13
  -4   4  -6 5662.37 1024.69  12
  -4  -4  -6 5678.77 988.097   6
  -4  -4  -6 4785.93 968.518  11
   4   4   6 4574.07 1014.04  10
   4  -4   6 3978.54 1100.26   9
   4  -4   7-487.979 685.527   8
   4  -4   7 971.655 635.939  16
   4   4   7 1800.98 905.837  15
   4   4   7 1707.68 795.356  16
   4   4   7 874.899 740.069   7
  -4  -4  -7 1198.80 626.644  14
  -4  -4  -7 2366.74 920.669  13
  -4   4  -7 290.055 533.537  12
  -4  -4  -7 2717.28 846.328   6
  -4  -4  -7 2344.41 909.322  11
   4   4   7-119.250 610.304  10
  -4   4  -7 206.177 686.954   5
   4  -4   7 519.881 721.812   9
   4  -4   8 9500.51 1395.94   8
   4  -4   8 11309.5 1525.59  16
   4   4   8 10538.7 1419.75  16
   4   4   8 11141.4 1451.08  15
   4   4   8 10251.8 1420.29   7
   4  -4   8 10053.0 1757.85  15
  -4  -4  -8 13196.5 1537.38  14
  -4   4  -8 10598.3 1415.23  13
  -4  -4  -8 12085.8 1478.78  13
  -4   4  -8 12529.2 1494.08  12
  -4  -4  -8 11505.9 1503.22   6
  -4  -4  -8 11010.1 1534.00  11
  -4   4  -8 3825.17 1454.35   5
   4   4   8 11439.2 1674.05  10
   4  -4   8 11641.1 1755.83   9
   4  -4   9 1846.30 970.359   9
   4  -4   9 1367.82 823.438  16
   4   4   9 790.619 707.485  16
   4   4   9 240.696 691.765  15
   4   4   9-525.900 593.294   7
   4  -4   9 466.392 876.927  15
  -4  -4  -9 41.3926 647.431  14
  -4   4  -9-677.680 740.338  13
  -4  -4  -9 853.271 776.217  13
  -4  -4  -9 375.950 576.567   6
  -4   4  -9 652.216 635.607  12
  -4  -4  -9-394.446 768.569  11
   4   4   9-120.290 662.940  10
   4  -4  10 4145.21 1207.10   9
   4  -4  10 2413.87 993.212  16
   4   4  10 4583.46 1150.44  16
   4   4  10 4376.61 1210.57  15
  -4  -4 -10 1760.67 857.283  14
  -4   4 -10 3941.21 1057.04  14
  -4   4 -10 2318.25 889.169  13
   4  -4  10 3358.96 1313.70  15
  -4  -4 -10 2967.45 1155.07  13
  -4   4 -10 3948.44 1185.27  12
  -4  -4 -10 1768.59 1204.78  11
   4   4  10 1722.19 1161.08  10
   4  -4  11-727.670 883.513   9
   4  -4  11 473.431 848.888  16
   4   4  11-963.216 945.109  16
   4   4  11 246.625 1041.45  15
   4  -4  11 1499.76 1048.53  15
  -4  -4 -11 441.820 668.541  14
  -4   4 -11-790.204 785.487  14
  -4   4 -11 361.747 665.896  13
  -4  -4 -11 435.809 816.002  13
  -4   4 -11-483.377 925.910  12
  -4  -4 -11 477.406 915.264  11
   4   4  11 1108.38 976.290  10
   4  -4  12 3041.25 1428.74   9
   4  -4  12 5164.99 1498.63  16
   4   4  12 4819.15 1814.03  15
   4  -4  12 5112.85 1828.75  15
  -4   4 -12 7985.41 1693.63  14
  -4   4 -12 6133.46 1431.43  13
  -4  -4 -12 3348.38 1439.53  13
  -4   4 -12 6696.04 1366.29  12
  -4  -4 -12 3795.30 1718.65  11
   4   4  12 2404.34 1553.08  10
   4  -4  13-1257.16 1116.42   9
   4  -4  13-1166.39 1041.07  16
  -4   4 -13 584.352 969.624  14
  -4   4 -13-1191.99 1121.02  13
  -4   4 -13-1044.68 1057.82  12
   4  -4  13 322.217 1285.18  15
   4   5  -1-695.981 580.796   2
  -4  -5   1 296.120 414.866   1
  -4  -5   1 159.723 412.764   3
   4   5  -1 47.1846 408.867   5
   4   5  -1 5.18531 459.189   4
  -4  -5   1-93.5767 387.794   6
   4   5   0 9485.31 1174.25   4
   4   5   0 10268.7 1218.33   2
   4   5   0 8346.92 1255.22   7
  -4  -5   0 8601.25 1110.58   1
  -4  -5   0 8790.65 1070.08   6
  -4  -5   0 9693.90 1203.78   3
   4   5   0 11152.4 1145.81   5
  -4  -5  -1 345.322 378.132   3
   4   5   1 1195.19 450.600   5
   4   5   1 100.140 416.037   4
   4   5   1 100.487 444.201   7
  -4  -5  -1 225.012 371.742   1
  -4  -5  -1-216.562 394.198   6
   4   5   1 919.574 527.803   2
  -4  -5  -2 137.943 428.488   3
   4   5   2 1292.56 569.265   4
   4   5   2 466.125 562.107   7
  -4  -5  -2 684.381 456.329   1
  -4  -5  -2 1268.42 576.107   6
   4   5   2-7.19388 394.194   2
   4   5   2 384.080 505.123  10
  -4  -5  -3 655.914 465.375   1
   4   5   3-583.734 582.256   4
   4   5   3-470.002 533.597   7
  -4  -5  -3-421.116 467.325   6
   4   5   3 214.365 383.772   2
   4   5   3-67.3667 510.823  10
  -4  -5  -3 715.719 487.477   3
  -4  -5  -4 6737.49 974.725   1
   4   5   4 5503.60 991.075   4
   4   5   4 5909.56 1095.45   7
  -4  -5  -4 6348.96 1047.83   6
   4   5   4 5624.88 874.244   2
  -4  -5  -4 7123.10 1041.93  11
   4   5   4 5155.34 1094.63  10
  -4  -5  -4 6390.10 997.980   3
  -4  -5  -5 945.540 476.718   1
   4   5   5 1470.84 683.854   7
  -4  -5  -5 501.835 516.436   6
  -4  -5  -5 2089.24 708.955  11
   4   5   5 986.284 658.131  10
   4  -5   6 1446.60 1022.87   8
   4   5   6-319.123 531.251   7
  -4  -5  -6-1321.66 795.303   6
  -4  -5  -6-239.995 559.464  11
   4   5   6 284.894 544.698  10
   4  -5   6 331.952 780.445   9
   4  -5   7-1022.51 823.244   8
   4   5   7-244.838 533.008   7
  -4   5  -7 942.103 717.978  12
  -4  -5  -7 211.766 679.509   6
  -4  -5  -7-915.321 766.051  11
   4   5   7 188.485 666.828  10
   4  -5   7-192.891 721.129   9
   4  -5   8 2569.00 1109.94   8
   4   5   8 1150.36 702.848   7
  -4   5  -8 605.421 686.482  12
  -4  -5  -8 1687.11 919.940   6
  -4  -5  -8 1842.53 885.058  11
   4   5   8 1745.22 931.143  10
  -4   5  -8-178.187 906.063   5
   4  -5   8 1297.44 882.460   9
   4  -5   9 2177.06 1115.57   9
   4  -5   9 1034.48 855.840   8
   4   5   9 1258.71 804.387   7
  -4  -5  -9 453.200 671.932   6
  -4   5  -9 1675.46 849.681  12
  -4  -5  -9 1552.38 866.018  11
   4   5   9 1584.10 999.040  10
  -4   5  -9-29.4877 734.484   5
   4  -5  10 740.623 942.006   9
  -4   5 -10 1026.10 849.367  12
  -4  -5 -10 67.1516 734.095  11
   4   5  10 490.870 903.026  10
   4  -5  11 1914.91 1188.94   9
  -4   5 -11 242.469 815.175  12
  -4  -5 -11-583.868 789.399  11
   4   5  11-1954.43 1222.02  10
   4  -5  12 1613.57 1160.44   9
  -4   5 -12 1603.12 1048.65  12
   4   6  -2 10223.8 1419.65   2
   4   6  -2 8339.97 1502.47   4
  -4  -6   2 12444.4 1521.48   1
  -4  -6   2 11889.9 1382.49   6
  -4  -6   2 10578.0 1440.94   3
   4   6  -2 11696.1 1397.05   5
  -4  -6   1 1324.84 582.442   3
   4   6  -1 1288.49 605.016   5
   4   6  -1 1280.99 684.655   4
  -4  -6   1 2344.97 775.292   1
   4   6  -1 1167.70 747.093   7
  -4  -6   1 3105.98 801.383   6
   4   6  -1 2212.91 818.254   2
   4   6   0 13587.8 1535.25   4
   4   6   0 15175.6 1580.80   2
   4   6   0 12865.8 1572.50   7
  -4  -6   0 14262.3 1527.81   1
  -4  -6   0 13581.2 1470.96   6
  -4  -6   0 15111.5 1596.04   3
   4   6   0 15498.1 1403.15   5
  -4  -6  -1 1766.27 632.241   3
   4   6   1 2701.87 722.328   4
  -4  -6  -1 2444.15 695.513   1
   4   6   1 1778.41 820.480   7
  -4  -6  -1 2838.13 778.938   6
   4   6   1 2993.64 791.439   2
  -4  -6  -2 25593.2 2081.00   6
   4   6   3-463.417 646.573   7
  -4  -6  -3 580.973 631.129   6
   4   6   3-9.11168 488.581   2
  -4  -6  -3 260.874 488.043  11
   4   6   3 152.852 555.486   4
   4   6   3 71.2140 606.902  10
  -4  -6  -3-62.9850 488.130   3
  -4  -6  -3-574.778 519.523   1
   4   6   4 10460.7 1428.21   4
  -4  -6  -4 11008.5 1359.84   1
   4   6   4 9631.56 1444.48   7
  -4  -6  -4 10638.2 1474.91   6
  -4  -6  -4 10942.6 1343.22  11
   4   6   4 9460.80 1220.49   2
   4   6   4 9424.51 1545.51  10
  -4  -6  -4 8819.72 1225.02   3
   4   6   5 6343.64 1225.40   7
  -4  -6  -5 7511.97 1262.49   6
  -4  -6  -5 8391.72 1211.23  11
  -4  -6  -5 9000.31 1192.61   1
  -4  -6  -5 7119.24 1166.22   3
   4   6   5 7135.19 1330.69  10
   4   6   6 3325.57 1036.24   7
  -4  -6  -6 3134.97 905.081   6
  -4  -6  -6 4617.85 1060.21  11
   4   6   6 3197.64 998.103  10
   4  -6   7 3641.84 1368.10   8
   4   6   7 2336.47 958.626   7
  -4  -6  -7 3390.85 1084.91   6
  -4  -6  -7 3597.74 1119.39  11
   4   6   7 3607.10 1087.47  10
   4  -6   7 1733.17 1157.29   9
   4  -6   8 4242.71 1327.46   8
   4   6   8 1830.69 799.017   7
  -4   6  -8 1875.44 950.009  12
  -4  -6  -8 1911.14 919.106   6
  -4  -6  -8 2486.92 828.810  11
   4   6   8 3400.48 1167.56  10
   4  -6   8 2314.74 1184.80   9
   4  -6   9 2543.87 1178.85   9
   4  -6   9 2480.79 1207.60   8
   4   6   9 3850.62 1202.45   7
  -4  -6  -9 3957.44 1141.62   6
  -4   6  -9 2858.30 1096.59  12
  -4  -6  -9 4742.85 1244.36  11
   4   6   9 3311.66 1146.67  10
   4  -6  10-911.920 1019.73   9
   4  -6  10-841.846 1051.95   8
   4   6  10-660.887 1019.57   7
  -4   6 -10-311.642 957.348  12
  -4  -6 -10 1826.53 998.521  11
   4   6  10 781.817 860.238  10
   4  -6  11 1126.15 991.969   9
  -4   6 -11 2435.42 1290.16  12
   4   6  11 1044.16 1082.73  10
  -4  -7   3 7572.44 1356.62   3
   4   7  -3 9245.58 1430.36   5
   4   7  -3 8002.82 1450.19   2
  -4  -7   3 9384.69 1479.25   1
   4   7  -2 12610.9 2029.70   4
   4   7  -2 16804.5 1904.72   2
  -4  -7   2 17516.2 1949.23   1
  -4  -7   2 17872.0 1810.35   6
  -4  -7   2 16590.0 1911.56   3
   4   7  -2 16792.6 1809.05   5
  -4  -7   1 4676.03 1091.12   3
  -4  -7   1 6731.01 1203.08   1
   4   7  -1 5862.66 1075.94   5
   4   7  -1 6223.14 1269.69   4
   4   7  -1 4392.02 1195.52   7
  -4  -7   1 5337.70 1066.19   6
   4   7  -1 4060.22 1024.79   2
   4   7   0 17185.9 1859.87   4
   4   7   0 18638.6 1929.88   2
   4   7   0 15463.9 1835.98   7
  -4  -7   0 18170.8 1867.74   1
  -4  -7   0 16991.3 1763.30   6
  -4  -7   0 13252.9 1612.21   3
  -4  -7  -1 10136.6 1447.41   1
   4   7   1 9590.26 1426.57   4
   4   7   1 11396.9 1647.13   7
  -4  -7  -1 12508.0 1545.77   6
  -4  -7  -1 11885.9 1529.52   3
   4   7   1 11734.9 1489.74   2
   4   7   2 14058.0 1683.44   4
  -4  -7  -2 15906.2 1710.48   1
   4   7   2 13205.5 1718.58   7
  -4  -7  -2 12486.9 1571.03   6
   4   7   2 11806.6 1474.28   2
  -4  -7  -2 11505.7 1497.82   3
   4   7   3 15064.3 1703.57   4
   4   7   3 16738.0 1713.34   2
  -4  -7  -3 15986.0 1734.25   1
   4   7   3 12997.6 1763.09   7
  -4  -7  -3 13079.3 1598.63   3
  -4  -7  -3 15542.3 1780.38   6
   4   7   4 15066.6 1626.07   2
   4   7   4 11268.0 1485.71   4
   4   7   4 13550.2 1832.93   7
  -4  -7  -4 13235.9 1551.97   1
  -4  -7  -4 12235.0 1598.27   3
  -4  -7  -4 12859.1 1674.10   6
  -4  -7  -4 16775.2 1711.73  11
   4   7   4 12386.6 1769.65  10
   4   7   5 10080.9 1644.38   7
  -4  -7  -5 11340.6 1649.96   6
  -4  -7  -5 10459.8 1478.95  11
  -4  -7  -5 8603.43 1348.69   1
  -4  -7  -5 9597.54 1506.86   3
   4   7   5 9477.91 1589.65  10
   4   7   6 4611.64 1177.00   7
  -4  -7  -6 6138.84 1311.46   6
  -4  -7  -6 7676.31 1298.55  11
   4   7   6 8311.67 1598.88  10
   4   7   7 8539.28 1606.24   7
  -4  -7  -7 8306.05 1454.44   6
  -4  -7  -7 9118.85 1531.80  11
   4   7   7 7235.28 1492.65  10
   4   7   8 2644.79 964.158   7
  -4  -7  -8 2214.49 920.982   6
  -4  -7  -8 2904.18 1009.12  11
   4   7   8 1988.42 994.440  10
   4  -7   9 2159.70 1444.44   9
   4   7   9 1587.12 1154.49   7
  -4  -7  -9 863.537 847.946   6
  -4  -7  -9 1375.72 991.715  11
   4   7   9 172.928 859.789  10
   4  -7  10 1986.62 1309.06   9
   4  -7  10 2643.50 1345.01   8
  -4   7 -10 1427.08 1201.06  12
   4   7  10 28.3948 927.591  10
   4   8  -3 3455.71 1170.46   2
   4   8  -3 6645.10 1415.73   5
  -4  -8   3 4361.75 1083.66   1
  -4  -8   3 4546.99 1223.12   3
   4   8  -2 2044.52 1024.09   5
   4   8  -2 635.913 866.659   4
  -4  -8   2-301.928 723.811   1
   4   8  -2 180.351 830.437   2
  -4  -8   2-816.059 898.995   3
   4   8  -1 1768.36 978.849   5
  -4  -8   1 1032.57 692.609   8
   4   8  -1 343.481 936.412   4
   4   8  -1 676.612 993.426   7
  -4  -8   1 596.933 754.054   6
  -4  -8   1 647.137 799.928   1
   4   8  -1 1466.53 827.842   2
  -4  -8   1 622.643 723.638   3
   4   8   0-205.909 732.145   4
   4   8   0 1352.80 890.961   7
  -4  -8   0 206.564 630.189   1
  -4  -8   0 1208.02 839.032   6
   4   8   0 237.801 804.618   2
  -4  -8   0-74.6603 682.618   3
  -4  -8  -1 3807.54 1055.14   1
   4   8   1 3911.30 1084.84   4
   4   8   1 4013.31 1175.57   7
  -4  -8  -1 4772.30 1158.34   6
   4   8   1 4193.78 1137.26   2
  -4  -8  -1 2923.82 923.006   3
  -4  -8  -2-512.391 726.703   1
   4   8   2-1013.93 979.242   4
   4   8   2 1308.81 905.808   7
  -4  -8  -2-474.289 744.197   6
   4   8   2 1119.79 853.240   2
  -4  -8  -2-424.323 652.897   3
   4   8   3-176.191 825.674   4
   4   8   3-607.506 852.395   7
  -4  -8  -3-416.251 691.600   6
   4   8   3 48.2293 705.506   2
  -4  -8  -3 459.145 771.381   3
  -4  -8  -3-1164.61 696.332   1
   4   8   4 1571.99 985.594   4
   4   8   4 203.966 818.490   7
  -4  -8  -4 722.319 776.039   6
   4   8   4 2440.46 859.424   2
  -4  -8  -4-505.937 831.089   3
  -4  -8  -4 1094.23 591.575   1
   4   8   5 1100.97 879.647   7
  -4  -8  -5 2526.73 1010.91   6
  -4  -8  -5 1917.89 889.931   1
   4   8   6 3569.98 1160.94   7
  -4  -8  -6 5659.64 1340.44   6
  -4  -8  -6 4948.66 1224.49  11
   4   8   6 2533.05 1008.21  10
   4   8   7-136.671 898.605   7
  -4  -8  -7-190.583 905.027   6
  -4  -8  -7 236.726 766.042  11
   4   8   7 128.589 955.702  10
   4   8   8 2558.32 1008.54   7
  -4  -8  -8 2012.38 859.029   6
  -4  -8  -8 4448.70 1265.55  11
   4   8   8 1136.83 975.933  10
   4   8   9 2580.04 1393.63   7
   4   9  -3 5697.54 1577.39   5
   4   9  -3 2561.48 1144.26   2
   4   9  -3 2710.40 1193.36   4
  -4  -9   3 2378.09 1037.93   1
  -4  -9   3 1692.97 938.618   3
   4   9  -2 3004.52 1240.90   5
   4   9  -2 1559.93 1208.82   4
  -4  -9   2 1638.88 929.617   1
  -4  -9   2 2661.05 1122.02   3
   4   9  -2 1598.50 1102.17   2
   4   9  -1 33.5870 934.262   4
   4   9  -1-507.946 1128.88   7
  -4  -9   1-1609.19 975.370   6
  -4  -9   1-504.337 834.596   1
   4   9  -1-336.183 912.098   2
  -4  -9   1-1305.90 928.728   3
   4   9   0 1430.58 960.838   4
   4   9   0 2814.30 1107.34   7
  -4  -9   0 2963.16 1015.87   1
  -4  -9   0 2616.65 991.386   6
   4   9   0 102.625 783.618   2
  -4  -9   0 1271.41 793.936   3
  -4  -9  -1 574.695 808.376   1
   4   9   1 1860.17 1140.66   7
  -4  -9  -1-649.137 818.108   6
   4   9   1-44.3004 808.693   2
  -4  -9  -1 294.943 710.347   3
  -4  -9  -2 2032.29 955.864   1
   4   9   2 823.223 988.091   4
   4   9   2 1264.80 1109.40   7
  -4  -9  -2 1468.75 728.743   6
   4   9   2-742.767 926.203   2
  -4  -9  -2 3020.46 1123.32   3
   4   9   3-329.655 896.440   4
   4   9   3 774.424 938.970   7
  -4  -9  -3-276.335 853.404   6
   4   9   3-19.3943 775.815   2
  -4  -9  -3 304.189 815.940   3
  -4  -9  -3 184.390 790.358   1
   4   9   4 1287.14 1079.15   7
   4   9   4 2905.17 1250.88   4
  -4  -9  -4 2358.28 946.818   6
   4   9   4 1189.86 765.630   2
  -4  -9  -4 758.016 833.486   3
  -4  -9  -4-274.838 753.223   1
   4   9   5 6.98178 860.238   7
  -4  -9  -5 156.622 774.209   6
   4   9   6 2187.58 1210.07   7
  -4  -9  -6-1016.44 956.033   6
   4   9   7-1186.02 1000.54   7
  -4  -9  -7-181.758 767.173   6
   4  10  -3 628.736 1103.70   2
   4  10  -3 134.563 992.050   4
  -4 -10   3-2304.40 1293.08   3
  -4 -10   3 156.618 893.717   1
   4  10  -3 2008.06 1334.74   5
   4  10  -2 2476.58 1252.85   4
  -4 -10   2 1460.22 953.061   1
  -4 -10   2 2951.82 1236.66   3
   4  10  -2 2620.96 1300.34   2
  -4 -10   1 30.6876 855.921   1
   4  10  -1-701.677 1163.36   4
  -4 -10   1-1583.27 1216.90   3
   4  10  -1 957.570 1102.74   2
   4  10   0 3054.17 1434.71   4
   4  10   0 1149.21 954.616   7
  -4 -10   0 3426.01 1243.23   1
  -4 -10   0 3734.50 1273.21   6
  -4 -10   0 3311.36 1115.60   3
   4  10   0 3413.97 1389.33   2
   4  10   1 126.148 1141.88   4
  -4 -10  -1 3303.58 1272.31   1
   4  10   1 3026.36 1237.47   7
  -4 -10  -1 2174.21 974.817   6
  -4 -10  -1 3188.46 1229.59   3
   4  10   1 1663.66 989.220   2
   4  10   2 1470.82 946.531   4
  -4 -10  -2 2905.19 1211.55   1
   4  10   2 3971.44 1409.56   7
  -4 -10  -2 1408.16 950.788   6
  -4 -10  -2 1537.79 888.721   3
   4  10   2 4167.82 1349.64   2
  -4 -10  -3 394.875 746.275   1
   4  10   3 300.335 1067.51   4
   4  10   3 971.883 1059.27   7
  -4 -10  -3-826.634 1078.63   6
  -4 -10  -3-370.884 811.780   3
   4  10   3 1503.56 991.107   2
  -4 -10  -4-0.66575 855.377   1
   4  10   4 2697.75 1250.75   4
   4  10   4 4124.69 1505.26   7
  -4 -10  -4 4052.54 1359.98   6
  -4 -10  -4 229.357 881.039   3
   4  10   4 643.624 1022.83   2
   4  10   5 3710.77 1496.94   7
  -4 -10  -5 575.112 912.396   6
   4  11   1-526.228 1244.13   7
  -4 -11  -1 1090.28 964.089   6
   5   0   6 2481.20 866.973  16
   5   0   6 2478.24 910.524  15
  -5   0  -6 1619.72 584.631  13
   5   0   6 1540.00 655.515  10
   5   0   6 2916.72 832.156   9
   5   0   7-546.428 595.651  16
   5   0   7 258.061 622.138  15
  -5   0  -7-40.3401 497.712  13
  -5   0  -7-217.098 434.156  12
   5   0   7 543.696 681.491  10
   5   0   7-326.797 604.442   9
   5   0   8-1066.39 797.871  16
  -5   0  -8 644.574 548.871  13
  -5   0  -8-693.399 617.157  12
   5   0   8 703.916 1316.07  10
   5   0   8 910.589 749.257   9
   5   0   9 178.031 578.592   9
   5   0   9-1074.70 719.680  16
   5   0   9-521.120 762.078  15
  -5   0  -9-55.4030 567.766  13
  -5   0  -9 134.024 498.132  12
  -5   0  -9-377.828 573.039  11
   5   0   9 295.375 679.140  10
   5   0  10 2175.40 1029.25   9
   5   0  10 598.274 857.409  16
   5   0  10 1617.26 983.125  15
  -5   0 -10 514.274 772.005  14
  -5   0 -10 260.680 638.054  13
  -5   0 -10 2238.67 855.135  12
  -5   0 -10 856.050 764.537  11
   5   0  10 3268.14 1279.73  10
   5   0  11 209.947 682.830  16
   5   0  11 238.715 979.049  15
  -5   0 -11-743.918 830.167  14
  -5   0 -11 223.511 688.360  13
  -5   0 -11 28.9148 724.189  11
   5   0  12-189.739 886.942  16
   5   0  12 497.414 1157.17  15
  -5   0 -12 81.6729 893.224  14
  -5   0 -12 1099.39 978.409  13
   5   0  13-232.150 1091.66  16
   5   0  13 161.885 1304.85  15
  -5   0 -13-404.141 1083.61  14
  -5   0 -13-1424.04 1116.38  13
   5   1   5 1870.94 693.101  16
   5   1   5 904.853 516.753  15
  -5  -1  -5 1070.29 421.407  13
  -5  -1  -5 1357.10 480.465   6
   5   1   5 910.106 708.355  10
   5   1   5 878.386 564.057   9
   5  -1   6 11151.7 1532.96  16
   5   1   6 12089.0 1492.70  16
   5   1   6 12152.6 1629.71  15
   5  -1   6 11944.2 1656.13  15
  -5   1  -6 11952.9 1343.61  13
  -5  -1  -6 15008.7 1405.43  13
  -5  -1  -6 14607.6 1180.45   6
   5   1   6 13011.6 1691.23  10
   5  -1   6 10541.6 1576.48   9
   5   1   6 13495.6 1425.08   9
   5  -1   7-136.978 548.101  16
   5   1   7 679.028 605.360  16
   5   1   7 599.575 692.894  15
   5  -1   7 157.536 609.955  15
  -5   1  -7 606.871 520.927  13
  -5  -1  -7 186.663 442.574  13
  -5   1  -7 551.867 464.678  12
   5   1   7-395.549 579.559  10
   5  -1   7 54.5170 586.473   9
   5   1   7 1528.05 625.349   9
   5  -1   8 21169.0 2148.82  16
   5  -1   8 21974.2 2220.47  15
  -5   1  -8 23974.5 1822.39  12
   5  -1   8 20687.5 2088.13   9
   5  -1   9 195.209 639.973   9
   5   1   9 812.318 846.870  16
   5   1   9 120.026 751.146  15
   5  -1   9 1689.67 712.293  15
  -5   1  -9 1143.85 675.939  13
  -5  -1  -9 718.767 707.044  13
  -5   1  -9-481.279 773.027  12
  -5   1  -9 3628.99 1318.44  11
  -5  -1  -9 254.709 606.932  11
   5   1   9 1447.71 842.399  10
   5  -1  10 3279.11 1094.40   9
   5  -1  10 2071.50 1064.50  16
   5   1  10 2543.89 1217.77  16
   5   1  10 3744.47 1359.59  15
   5  -1  10 752.806 1050.25  15
  -5  -1 -10 1673.64 1068.77  14
  -5   1 -10 2810.57 1202.16  14
  -5   1 -10 2013.51 886.404  13
  -5  -1 -10 2231.45 1143.42  13
  -5   1 -10 4902.00 1029.11  12
  -5  -1 -10 1797.60 999.279  11
   5   1  10 774.528 1020.27  10
   5  -1  11 1141.91 908.232   9
   5  -1  11-1.66526 730.609  16
   5   1  11-434.073 704.799  16
   5   1  11-104.896 775.339  15
   5  -1  11 464.726 797.229  15
  -5  -1 -11 352.177 817.147  14
  -5   1 -11-17.0550 733.128  14
  -5   1 -11 353.421 925.961  13
  -5  -1 -11 67.0733 683.968  13
  -5   1 -11 719.546 721.162  12
  -5  -1 -11 136.544 685.291  11
   5   1  11-21.4026 883.920  10
   5  -1  12 7547.60 1705.97   9
   5  -1  12 2632.71 1645.87  16
   5   1  12 4034.55 1680.08  16
   5   1  12 2871.22 1757.53  15
   5  -1  12 2003.12 1561.60  15
  -5  -1 -12 3893.12 1480.60  14
  -5   1 -12 7322.60 1677.23  14
  -5   1 -12 4557.84 1630.18  13
  -5  -1 -12 6258.86 1696.13  13
  -5   1 -12 7630.75 1358.70  12
  -5  -1 -12 5352.44 1321.86  11
   5   1  12 2385.80 1359.25  10
   5  -1  13-6.21204 1068.79  16
   5   1  13-75.4207 1025.28  16
   5   1  13 1254.05 1288.58  15
   5  -1  13 98.8619 1193.83  15
  -5  -1 -13 68.1364 902.515  14
  -5   1 -13 490.607 1039.47  14
  -5   1 -13-483.420 1025.25  13
  -5  -1 -13 656.412 984.046  13
  -5  -1 -13-844.639 1001.50  11
   5   2   4 9073.15 1263.48  16
  -5  -2  -4 10703.4 1077.46   6
   5   2   4 9658.64 1458.62  10
   5   2   5 1186.05 556.543  16
   5   2   5 932.920 639.842  15
  -5  -2  -5 549.544 406.856  13
  -5  -2  -5 477.248 360.358   6
   5   2   5 506.058 503.161  10
   5   2   6 332.166 495.238  16
   5   2   6-92.7748 624.913  15
   5   2   6 612.843 457.196   7
  -5  -2  -6-614.490 538.950  13
  -5  -2  -6 891.761 504.997   6
   5   2   6-90.9415 542.825  10
   5  -2   7 1777.79 801.643  16
   5   2   7 2818.06 793.253  16
   5   2   7 2530.53 919.486  15
   5  -2   7 2347.20 1021.50  15
   5   2   7 2596.30 802.939   7
  -5   2  -7 1859.17 654.417  13
  -5  -2  -7 1183.27 749.713  13
  -5   2  -7 2146.07 673.806  12
  -5  -2  -7 1984.94 624.345   6
   5   2   7 2529.78 839.409  10
   5  -2   7 959.770 752.907   9
   5  -2   8 2050.65 896.659  16
   5   2   8 1002.07 646.331  16
   5   2   8 2009.33 998.182  15
   5  -2   8 301.665 743.918  15
  -5   2  -8 1823.86 725.891  13
  -5  -2  -8 1524.60 735.074  13
  -5   2  -8 1121.00 578.491  12
  -5  -2  -8 136.734 577.935  11
   5   2   8 1419.14 838.433  10
   5  -2   8 165.504 744.160   9
   5  -2   9-129.233 657.122  16
   5   2   9-771.914 672.774  16
   5   2   9 154.495 700.702  15
   5  -2   9 775.987 876.674  15
  -5  -2  -9-299.710 567.071  14
  -5   2  -9-437.494 609.036  13
  -5  -2  -9-664.071 686.278  13
  -5   2  -9 661.764 573.257  12
  -5  -2  -9 598.832 621.018  11
   5   2   9-1009.74 799.614  10
   5  -2   9 1178.78 826.908   9
   5  -2  10 107.452 941.115   9
   5  -2  10-342.045 764.985  16
   5   2  10-672.628 810.475  16
   5   2  10-343.668 747.754  15
   5  -2  10-470.256 1010.00  15
  -5  -2 -10-95.8644 598.624  14
  -5   2 -10 1379.72 769.346  13
  -5  -2 -10-347.158 619.304  13
  -5   2 -10 328.945 644.637  12
  -5  -2 -10-439.826 887.782  11
   5   2  10-746.511 875.880  10
   5  -2  11 1201.54 854.747   9
   5  -2  11 871.160 813.545  16
   5   2  11-311.998 788.318  16
   5   2  11 2.40919 926.615  15
   5  -2  11 580.792 835.745  15
  -5  -2 -11 776.924 714.586  14
  -5   2 -11 8.44963 673.460  14
  -5   2 -11 693.742 786.734  13
  -5  -2 -11 291.566 684.453  13
  -5   2 -11 829.819 807.190  12
  -5  -2 -11 23.6501 777.661  11
   5   2  11 917.400 982.979  10
   5  -2  12 269.602 1034.15   9
   5  -2  12 340.822 925.071  16
   5   2  12-142.258 868.746  16
   5   2  12-787.306 1200.28  15
   5  -2  12 123.698 1050.26  15
  -5  -2 -12-184.682 760.256  14
  -5   2 -12-692.886 971.589  14
  -5   2 -12-889.661 1005.35  13
  -5  -2 -12 819.187 934.755  13
  -5   2 -12-1303.60 1048.08  12
  -5  -2 -12-836.176 970.202  11
   5   2  12 1796.15 1285.82  10
   5  -2  13 1075.95 1217.02   9
   5  -2  13 779.084 1101.13  16
   5   2  13 570.653 906.118  16
   5   2  13 366.953 1137.18  15
   5  -2  13-2372.09 1387.94  15
  -5  -2 -13-451.535 1073.73  14
  -5   2 -13 1550.07 1078.14  14
  -5   2 -13-1942.35 876.479  13
  -5  -2 -13-1180.00 1126.54  13
  -5   2 -13 2057.49 1442.15  12
  -5  -2 -13-165.490 1028.10  11
   5   2  13 210.883 1276.14  10
   5  -2  14-70.9351 1537.01   9
  -5   2 -14 248.816 1086.00  12
   5   2  14-975.911 1372.91  10
  -5  -3  -3 647.272 423.004   6
   5   3   4 20434.5 1432.74   4
   5   3   4 20996.8 1694.41  16
   5   3   4 21421.2 1840.23   7
  -5  -3  -4 21728.4 1584.79   6
  -5  -3  -4 23097.3 1368.21   3
   5   3   4 19873.3 1989.81  10
   5   3   5 1020.85 553.121  16
   5   3   5 397.904 633.503  15
   5   3   5 1220.40 565.941   7
  -5  -3  -5 1332.37 556.639  13
  -5  -3  -5 1308.65 587.537   6
   5   3   5 1317.11 665.926  10
   5   3   6 9165.90 1224.92  16
   5   3   6 7707.62 1298.75  15
   5   3   6 7607.37 1141.70   7
  -5  -3  -6 9631.18 1195.76  13
  -5  -3  -6 9373.43 1183.60   6
   5   3   6 7231.99 1284.84  10
   5  -3   7 674.965 803.349   8
   5  -3   7 356.183 723.117  16
   5   3   7-518.735 538.565  16
   5   3   7 52.3397 663.610  15
   5   3   7-333.256 592.794   7
  -5  -3  -7-842.781 601.385  13
  -5   3  -7-500.035 607.171  12
  -5  -3  -7-199.367 507.172   6
  -5  -3  -7-169.513 605.691  11
   5   3   7-769.014 851.482  10
   5  -3   7-503.928 748.003   9
   5  -3   8 15284.1 1968.14  16
   5   3   8 21190.3 1991.65  16
   5   3   8 16834.1 1747.46   7
   5   3   8 21768.4 2218.41  15
   5  -3   8 18500.4 2452.90  15
  -5  -3  -8 22478.6 2016.85  14
  -5   3  -8 20558.8 1984.54  13
  -5  -3  -8 24151.2 2089.20  13
  -5  -3  -8 24364.0 2007.57   6
  -5   3  -8 23019.1 2006.08  12
  -5  -3  -8 25123.9 2187.12  11
   5   3   8 19869.3 2201.14  10
   5  -3   8 15715.1 2164.69   9
   5  -3   9-1110.44 825.089  16
   5   3   9-502.582 690.046  16
   5   3   9 12.7278 675.370  15
   5  -3   9-481.665 851.641  15
  -5  -3  -9-428.666 692.018  14
  -5   3  -9-668.798 755.322  13
  -5  -3  -9-636.138 581.056  13
  -5   3  -9 37.9111 660.767  12
  -5  -3  -9-15.6836 755.067  11
   5   3   9-14.7703 733.465  10
   5  -3   9 154.518 689.469   9
   5  -3  10 3114.30 1066.23   9
   5  -3  10 2941.52 1121.64  16
   5   3  10 3711.58 1171.20  16
   5   3  10 3066.48 1205.97  15
   5  -3  10 3021.22 1363.60  15
  -5  -3 -10 3386.70 1217.70  14
  -5   3 -10 3962.86 1100.43  13
  -5  -3 -10 3095.82 1206.79  13
  -5   3 -10 3854.22 926.997  12
  -5  -3 -10 3108.28 1267.57  11
   5   3  10 4259.83 1457.17  10
   5  -3  11 173.230 886.154   9
   5  -3  11 1482.49 976.464  16
   5   3  11-643.458 986.233  16
   5   3  11-710.744 1044.93  15
   5  -3  11 322.407 927.474  15
  -5  -3 -11-1273.27 822.036  14
  -5   3 -11 294.558 636.588  14
  -5   3 -11-155.716 649.567  13
  -5  -3 -11-260.171 698.524  13
  -5   3 -11 840.420 851.000  12
  -5  -3 -11 101.120 821.982  11
   5   3  11-1794.97 1232.41  10
   5  -3  12 6555.26 1749.83   9
   5  -3  12 6253.56 1539.99  16
   5   3  12 4248.01 1730.14  16
   5   3  12 5052.11 1810.65  15
   5  -3  12 6311.84 1862.87  15
  -5  -3 -12 9512.02 2000.22  14
  -5   3 -12 5333.77 1623.16  14
  -5   3 -12 8299.87 1879.07  13
  -5  -3 -12 4398.85 1816.09  13
  -5   3 -12 9426.68 1676.47  12
  -5  -3 -12 6452.79 1851.63  11
   5   3  12 4308.45 2081.46  10
   5  -3  13-178.606 1191.85   9
   5  -3  13 1134.36 1203.03  16
   5   3  13-1709.35 1262.26  16
   5   3  13-2725.53 1521.65  15
   5  -3  13-2512.27 1832.55  15
  -5  -3 -13-69.6982 899.824  14
  -5   3 -13-203.664 872.392  14
  -5   3 -13-2650.21 1288.52  13
  -5  -3 -13 522.391 1001.45  13
  -5   3 -13 2549.27 1169.15  12
  -5  -3 -13 487.691 922.875  11
   5   3  13-252.814 1196.13  10
  -5  -4  -2 3515.52 716.089   3
   5   4   2 2640.79 728.885   4
   5   4   2 3029.78 822.684   7
  -5  -4  -2 3276.96 777.762   6
  -5  -4  -3-384.867 354.604   3
   5   4   3 302.691 339.932  16
   5   4   3-157.542 436.259   4
   5   4   3-234.728 444.675   7
  -5  -4  -3 549.978 486.839   6
   5   4   3 464.526 675.240  10
  -5  -4  -4 5398.21 802.148   3
   5   4   4 4046.01 717.359  16
   5   4   4 4964.24 865.357   4
   5   4   4 5007.57 1008.10   7
  -5  -4  -4 4903.17 901.229   6
   5   4   4 4727.64 1139.76  10
  -5  -4  -5 9988.18 1219.73  13
   5   4   6-160.123 476.196  16
   5   4   6 136.742 651.229  15
   5   4   6 470.728 491.053   7
  -5  -4  -6 217.774 437.041  13
  -5  -4  -6-121.336 570.697   6
   5   4   6-919.062 887.674  10
   5   4   7 304.113 533.607  16
   5   4   7 460.869 654.408  15
   5   4   7-103.374 581.495   7
  -5  -4  -7 94.5116 441.734  14
  -5  -4  -7-385.967 485.511  13
  -5  -4  -7-1524.96 843.910   6
  -5  -4  -7-335.150 663.215  11
   5   4   7 560.918 662.377  10
   5  -4   8-684.757 817.655   8
   5  -4   8-624.696 865.832  16
   5   4   8-733.154 699.077  16
   5   4   8 112.213 834.737  15
   5   4   8-255.313 653.966   7
  -5  -4  -8 185.282 531.570  14
  -5  -4  -8 1205.45 727.014  13
  -5   4  -8 1327.78 792.302  12
  -5  -4  -8 321.847 603.352   6
  -5  -4  -8 397.080 764.572  11
   5   4   8 1307.17 777.797  10
   5  -4   8 756.582 1056.79   9
   5  -4   9 867.246 778.255  16
   5   4   9 2678.63 938.348  16
   5   4   9 2265.40 903.667  15
  -5  -4  -9 2241.63 905.371  14
  -5  -4  -9 2114.89 863.203  13
  -5   4  -9 2082.46 916.769  12
  -5  -4  -9 1370.84 822.083  11
   5   4   9 1953.61 939.999  10
   5  -4   9 1470.19 858.160   9
   5  -4  10 42.1254 764.868   9
   5  -4  10-205.946 692.956  16
   5   4  10 1121.57 782.610  16
   5   4  10-1424.42 1125.45  15
  -5  -4 -10 188.550 655.279  14
  -5   4 -10 792.995 659.103  13
  -5  -4 -10-234.819 674.109  13
  -5   4 -10 476.797 864.296  12
  -5  -4 -10-429.024 841.300  11
   5   4  10-1289.42 1088.78  10
   5  -4  11 33.2909 891.599   9
   5  -4  11-2939.80 1216.85  16
   5   4  11-109.501 771.390  16
   5   4  11-924.201 1116.26  15
   5  -4  11-391.369 1003.98  15
  -5  -4 -11-413.554 717.721  14
  -5   4 -11 901.201 975.172  14
  -5   4 -11-1113.62 893.674  13
  -5  -4 -11-494.844 708.006  13
  -5   4 -11 1831.79 993.796  12
  -5  -4 -11-457.339 989.632  11
   5   4  11 33.9903 883.182  10
   5  -4  12 1658.11 1276.13   9
   5  -4  12 1838.69 1276.57  16
   5   4  12-132.502 866.954  16
   5   4  12-1113.17 1343.70  15
   5  -4  12-2777.17 1667.29  15
  -5  -4 -12 86.1935 859.162  14
  -5   4 -12 1919.02 1066.60  14
  -5   4 -12-39.9411 861.013  13
  -5  -4 -12 897.431 934.774  13
  -5   4 -12 402.106 891.982  12
  -5  -4 -12-177.217 1012.61  11
   5   4  12-1604.82 1538.99  10
   5  -4  13-693.154 1274.16  16
   5   4  13-733.381 1440.43  15
   5  -4  13 2963.10 1813.46  15
  -5   4 -13-1372.35 1208.60  14
  -5   4 -13 289.653 855.084  13
  -5  -4 -13-21.5376 926.174  13
   5   5   1 23069.5 1981.46   4
  -5  -5  -1 23133.1 1855.97   6
  -5  -5  -1 23693.5 1867.25   3
   5   5   2 31664.9 2173.79   4
   5   5   2 31743.5 2494.93   7
  -5  -5  -2 31885.7 2154.23   6
  -5  -5  -2 30098.1 2031.59   3
  -5  -5  -3 2145.18 620.378   3
   5   5   3 1785.27 682.280   2
  -5  -5  -3 2558.30 691.975   1
   5   5   3 2119.13 735.486   4
   5   5   3 1733.56 741.511   7
  -5  -5  -3 1401.44 635.132   6
   5   5   3 2325.91 932.854  10
   5   5   4 21487.5 1788.23   4
   5   5   4 22858.8 1875.00   2
   5   5   4 20363.0 1939.39   7
  -5  -5  -4 26145.8 1957.13   1
  -5  -5  -4 25089.8 1987.61   6
  -5  -5  -4 22520.7 1713.01   3
   5   5   4 23481.5 2326.90  10
   5   5   5 8791.74 1341.75   7
  -5  -5  -5 9992.64 1339.03   6
   5   5   5 8729.17 1533.22  10
   5   5   6 8920.81 1360.33   7
  -5  -5  -6 11252.8 1458.91  11
  -5  -5  -6 9087.58 1403.02   6
   5   5   6 7485.14 1375.10  10
   5   5   7-661.839 660.477   7
  -5  -5  -7-226.890 683.922   6
  -5  -5  -7 395.728 638.098  11
   5   5   7 437.233 657.065  10
   5   5   8 6136.82 1308.29   7
  -5  -5  -8 8081.85 1396.13   6
  -5  -5  -8 8523.88 1540.38  11
   5   5   8 7759.30 1540.10  10
   5   5   9 1689.37 1042.22   7
  -5   5  -9 1217.82 888.309  12
  -5  -5  -9 1195.52 838.193   6
  -5  -5  -9 2851.98 1140.47  11
   5   5   9-392.487 845.640  10
   5  -5   9 1341.13 1096.17   9
   5  -5  10 1848.34 1236.02   9
  -5   5 -10 1942.14 978.582  12
  -5  -5 -10 125.021 746.201  11
   5   5  10 2755.74 1337.63  10
   5  -5  11 1581.76 1224.02   9
  -5   5 -11 142.434 877.301  12
  -5  -5 -11 448.470 976.701  11
   5   5  11-713.720 1205.83  10
   5  -5  12-1353.46 1399.40   9
  -5   5 -12 3323.94 1431.32  12
  -5  -5 -12 2283.14 1269.63  11
   5   5  12-117.903 1201.17  10
  -5  -6   0 4849.72 1021.67   3
   5   6   0 5339.20 979.566   5
   5   6   0 4703.52 1100.43   4
  -5  -6   0 5187.48 1074.94   6
   5   6   1 653.189 579.567   2
  -5  -6  -1 2023.36 726.401   3
   5   6   1 1353.59 687.218   4
   5   6   1-53.5402 655.377   7
  -5  -6  -1 1491.23 647.524   1
  -5  -6  -1 1748.20 732.371   6
   5   6   2-37.9912 536.125   2
  -5  -6  -2-372.582 525.988   3
   5   6   2 679.661 719.655   4
   5   6   2-172.800 640.821   7
  -5  -6  -2-145.034 527.670   6
  -5  -6  -2 272.026 498.760   1
   5   6   3 5829.05 1053.82   4
   5   6   3 3823.65 1006.31   7
  -5  -6  -3 5003.87 1015.27   1
  -5  -6  -3 5238.06 1021.46   6
   5   6   3 4120.38 1321.69  10
   5   6   3 4337.92 957.955   2
  -5  -6  -3 4315.88 859.124   3
   5   6   4 1539.58 889.660   4
   5   6   4 1600.44 911.923   7
   5   6   4 883.237 843.476  10
   5   6   4 3032.73 946.277   2
   5   6   5-526.808 694.232   7
  -5  -6  -5 15.4322 592.429   6
  -5  -6  -5 762.551 666.100  11
   5   6   5 744.872 742.605  10
   5   6   6-206.955 655.672   7
  -5  -6  -6 1067.59 809.414   6
  -5  -6  -6 783.800 757.587  11
   5   6   6-252.751 792.096  10
   5   6   7 5003.82 1253.21   7
  -5  -6  -7 3738.45 1105.75   6
  -5  -6  -7 4821.40 1148.07  11
   5   6   7 3224.60 1132.91  10
   5   6   8 699.723 723.393   7
  -5  -6  -8 1121.42 826.793   6
  -5  -6  -8 337.728 721.453  11
   5   6   8-137.132 920.674  10
   5   6   9-139.421 893.513   7
  -5  -6  -9-1564.95 979.947   6
  -5  -6  -9 703.297 723.433  11
   5   6   9 793.831 895.793  10
   5   6  10 1077.34 1010.76   7
  -5  -6 -10-295.839 908.892   6
  -5  -6 -10 1063.56 861.000  11
   5   6  10-1.36306 1025.02  10
  -5  -6 -11 91.6716 1076.95  11
   5   6  11 1069.06 1243.82  10
  -5  -7   0 1372.44 821.913   3
   5   7   0 1050.73 754.995   2
   5   7   0 2020.49 930.440   4
  -5  -7   0 2385.93 991.832   1
  -5  -7   0 1183.30 734.874   6
  -5  -7  -1 467.332 614.251   3
   5   7   1 2043.34 876.047   4
  -5  -7  -1 791.322 676.257   6
  -5  -7  -1 960.650 654.252   1
   5   7   1 1275.03 738.829   2
  -5  -7  -2 4092.48 1021.33   1
   5   7   2 5129.14 1159.11   4
   5   7   2 3070.04 1013.10   7
  -5  -7  -2 4620.99 1090.00   6
   5   7   2 3596.76 1007.49   2
  -5  -7  -2 3966.57 1014.80   3
  -5  -7  -3-50.2647 590.887   1
   5   7   3 308.860 685.259   4
   5   7   3 803.331 835.483   7
  -5  -7  -3 209.357 679.127   6
   5   7   3-470.594 759.309   2
  -5  -7  -3 333.883 600.919   3
   5   7   4 4049.61 1084.65   4
   5   7   4 3173.19 986.262   7
  -5  -7  -4 5744.75 1235.41   6
  -5  -7  -4 5521.30 1161.12  11
  -5  -7  -4 5338.78 1081.21   1
   5   7   4 5797.60 1145.17   2
  -5  -7  -4 4668.95 1059.10   3
   5   7   4 5039.51 1420.67  10
   5   7   5 2541.79 1148.70   7
  -5  -7  -5 2165.33 932.963   6
  -5  -7  -5 2861.19 868.960  11
   5   7   5 1283.37 1047.66  10
   5   7   6 3214.71 1163.56   7
  -5  -7  -6 3485.22 1084.61   6
  -5  -7  -6 5068.47 1144.27  11
   5   7   6 3011.10 1126.89  10
   5   7   7-1372.25 1148.09   7
  -5  -7  -7 756.438 798.954   6
  -5  -7  -7 1154.33 880.289  11
   5   7   7 334.317 875.625  10
   5   7   8 3294.62 1269.46   7
  -5  -7  -8 4584.01 1244.54   6
  -5  -7  -8 4955.57 1295.78  11
   5   7   8 3994.08 1345.89  10
   5   7   9 1253.29 892.053   7
  -5  -7  -9-278.096 853.051   6
  -5  -7  -9 486.233 756.096  11
   5   7   9 75.1825 1033.38  10
   5   7  10 1909.37 1060.68   7
  -5  -7 -10 4787.78 1400.05   6
  -5  -7 -10 2722.98 1087.28  11
   5   7  10 2360.65 1242.32  10
   5   8  -1-547.131 996.989   2
   5   8  -1 54.4938 848.270   4
  -5  -8   1 998.297 760.036   6
  -5  -8   1-1624.89 909.216   1
  -5  -8   1 1133.70 897.491   3
   5   8   0 4449.44 1212.76   2
  -5  -8   0 3763.45 1024.15   1
   5   8   0 3739.69 1269.17   4
   5   8   0 3533.35 1343.65   7
  -5  -8   0 3832.60 1078.71   6
  -5  -8   0 1366.59 835.021   3
   5   8   1 1448.96 985.450   4
   5   8   1-1140.49 945.225   7
  -5  -8  -1 1060.84 734.811   1
  -5  -8  -1 40.4769 670.764   6
  -5  -8  -1-168.285 655.244   3
   5   8   1 243.819 894.958   2
  -5  -8  -2 3531.91 1004.47   1
   5   8   2 4014.14 1230.68   4
   5   8   2 331.461 816.048   7
  -5  -8  -2 2852.98 957.557   6
  -5  -8  -2 3276.80 1031.81   3
   5   8   2 5480.72 1358.19   2
   5   8   3 323.073 799.386   4
   5   8   3 973.818 909.097   7
  -5  -8  -3-118.230 676.278   6
  -5  -8  -3-948.833 789.818   1
  -5  -8  -3-516.910 689.674   3
   5   8   3 1165.15 789.291   2
   5   8   4 3272.23 1168.52   4
   5   8   4 2500.80 1191.67   7
  -5  -8  -4 1793.54 857.193   1
  -5  -8  -4 3037.76 953.031   6
  -5  -8  -4 1960.96 815.510   3
   5   8   4 2773.05 1020.95   2
   5   8   5 879.737 876.549   7
  -5  -8  -5 43.2127 778.509   6
   5   8   6-728.988 987.174   7
  -5  -8  -6 1567.46 896.891   6
  -5  -8  -6 1702.89 847.712  11
   5   8   6 2453.67 1122.54  10
   5   8   8 959.040 1136.69   7
  -5  -8  -8-1121.19 1106.60   6
  -5  -8  -8 891.748 1161.31  11
   5   8   8-448.333 1135.75  10
   5   8   9 3269.12 1464.53   7
  -5  -8  -9-190.741 940.875   6
  -5  -8  -9 1295.17 1004.43  11
   5   8   9-618.626 1103.99  10
   5   9  -1 3657.53 1263.36   2
  -5  -9   1 5209.88 1401.62   1
   5   9  -1 2330.50 1626.45   4
  -5  -9   1 5520.48 1375.98   6
  -5  -9   1 3502.65 1329.13   3
   5   9   0 2951.33 1104.01   2
  -5  -9   0 5722.89 1424.10   1
   5   9   0 5197.66 1420.51   4
   5   9   0 2544.49 1363.03   7
  -5  -9   0 3377.68 1051.15   6
  -5  -9   0 3839.70 1157.51   3
   5   9   1 8909.48 1677.56   4
   5   9   1 7741.70 1752.26   7
  -5  -9  -1 12656.6 1919.32   1
  -5  -9  -1 11313.0 1770.88   6
  -5  -9  -1 10058.4 1655.91   3
   5   9   1 9543.82 1707.26   2
  -5  -9  -2 5396.23 1316.86   1
   5   9   2 4853.42 1370.75   4
   5   9   2 2050.73 1012.37   7
  -5  -9  -2 4348.34 1189.56   6
  -5  -9  -2 4940.87 1298.73   3
   5   9   2 4716.16 1331.72   2
   5   9   3 3229.29 1227.99   4
   5   9   3 2888.55 1217.23   7
  -5  -9  -3 3719.13 1236.38   6
  -5  -9  -3 2541.48 1036.12   3
  -5  -9  -3 3941.37 1172.09   1
   5   9   3 3793.28 1154.09   2
   5   9   4 3971.04 1336.99   4
   5   9   4 3899.29 1295.84   7
  -5  -9  -4 4937.81 1288.20   6
  -5  -9  -4 3239.79 1099.21   1
  -5  -9  -4 1939.64 840.688   3
   5   9   4 4224.44 1378.33   2
   5   9   5 3729.85 1318.49   7
  -5  -9  -5 5428.73 1329.43   6
   5   9   6 2886.85 1242.19   7
  -5  -9  -6-78.6446 1019.52   6
   5   9   7 2454.48 1257.09   7
  -5  -9  -7-582.837 988.546   6
  -5  -9  -8 576.428 970.809  11
   5   9   8 306.841 1099.31  10
   5  10  -1-350.513 1160.64   2
   5  10  -1 315.706 1161.01   4
  -5 -10   1 31.8271 992.703   1
  -5 -10   1-1493.99 1374.81   3
   5  10   0 1909.86 1202.63   2
  -5 -10   0 1434.40 1090.91   1
   5  10   0-302.017 1142.43   4
  -5 -10   0 929.890 860.096   6
  -5 -10   0 1535.81 1018.16   3
   5  10   1 346.208 1010.34   4
   5  10   1-619.214 1181.88   7
  -5 -10  -1 717.111 981.420   6
  -5 -10  -1 643.771 822.429   1
  -5 -10  -1 1211.85 906.418   3
   5  10   1 1584.59 1158.55   2
   5  10   2 30.9950 1059.67   4
  -5 -10  -2 442.711 796.814   1
   5  10   2-308.042 1100.46   7
  -5 -10  -2-411.350 1007.98   6
  -5 -10  -2-539.335 835.276   3
   5  10   2-295.021 1050.39   2
  -5 -10  -3-2062.98 1145.86   1
   5  10   3 2644.73 1371.31   4
   5  10   3 1122.05 1112.80   7
  -5 -10  -3 2356.20 1234.54   6
  -5 -10  -3 206.300 873.179   3
   5  10   3-642.837 1202.87   2
   5  10   4 2531.66 1445.98   4
   5  10   4-2179.61 1324.38   7
  -5 -10  -4-150.825 1033.72   6
  -5 -10  -4 1217.49 1039.03   3
   5  10   4 833.945 1039.67   2
  -5 -10  -4 832.892 1021.20   1
   6   0   7-921.341 848.967  16
  -6   0  -7-156.926 581.371  13
   6   0   7-122.664 711.410   9
   6   0   8 41031.6 2993.79   9
   6   0   9 625.954 871.748  16
   6   0   9 30.4179 832.203  15
  -6   0  -9-1299.74 796.003  13
   6   0   9 412.173 765.489  10
   6   0   9 601.676 745.372   9
   6   0  10 2046.06 1309.88  16
   6   0  10 2521.42 1396.72  15
  -6   0 -10 4369.25 1311.80  13
  -6   0 -10 2102.34 1223.96  11
   6   0  10 3774.20 1420.42  10
   6   0  11 837.593 935.588  16
   6   0  11-264.005 907.098  15
  -6   0 -11 6.35086 698.327  14
  -6   0 -11-436.418 688.880  13
  -6   0 -11 616.365 820.769  11
   6   0  12 3544.91 1627.92  16
   6   0  12 1721.56 1437.03  15
  -6   0 -12 1892.50 1226.49  14
  -6   0 -12 3416.83 1414.16  13
   6   0  13 401.189 938.353  16
   6   0  13-489.355 1441.31  15
  -6   0 -13 965.874 975.144  14
  -6   0 -13 840.057 1067.04  13
   6   1   7 3295.39 1147.66  16
   6   1   7 2195.44 1044.62  15
  -6  -1  -7 3048.74 929.742  13
   6   1   7 4816.63 1396.36  10
   6  -1   8 673.356 773.232  16
   6   1   8 1385.95 805.723  16
   6   1   8 1397.87 1063.05  15
   6  -1   8 2219.30 1085.45  15
  -6   1  -8 1087.44 748.461  13
  -6  -1  -8 1416.04 726.313  13
   6   1   8 383.193 755.443  10
   6  -1   8 1611.16 911.210   9
   6  -1   9 881.004 1055.35  16
   6   1   9 2169.71 1058.37  16
   6   1   9 1808.92 1094.35  15
   6  -1   9 2241.41 1305.25  15
  -6   1  -9 2617.49 1048.20  13
  -6  -1  -9 4028.52 1138.11  13
  -6  -1  -9 3122.29 1019.83  11
   6   1   9 1027.42 839.862  10
   6  -1   9 2182.03 978.811   9
   6  -1  10 3331.60 1275.92   9
   6  -1  10 136.056 883.746  16
   6   1  10 838.893 789.198  16
   6   1  10 2380.96 1507.65  15
   6  -1  10 295.013 843.414  15
  -6   1 -10 1964.25 911.617  13
  -6  -1 -10 1079.23 931.722  13
  -6   1 -10 3261.98 1054.01  12
  -6  -1 -10 929.006 783.634  11
   6   1  10 3307.01 1600.63  10
   6  -1  11 1151.94 1023.94   9
   6  -1  11 145.799 804.616  16
   6   1  11 1337.34 1142.26  16
   6   1  11 1596.18 1275.72  15
   6  -1  11-573.885 928.490  15
  -6  -1 -11 1715.70 1006.65  14
  -6   1 -11 1880.91 962.569  14
  -6   1 -11 957.498 774.446  13
  -6  -1 -11 2013.24 1088.93  13
  -6   1 -11 3217.76 1061.74  12
  -6  -1 -11 99.0691 732.217  11
   6   1  11 1178.60 1268.01  10
   6  -1  12 678.953 1127.08  16
   6   1  12 943.761 1228.38  16
   6   1  12-95.1973 1176.47  15
   6  -1  12 374.726 1177.11  15
  -6  -1 -12 637.692 1117.88  14
  -6   1 -12 1678.50 1099.74  14
  -6   1 -12 2503.58 1275.94  13
  -6  -1 -12 1975.74 1238.64  13
  -6  -1 -12 1902.84 1173.22  11
   6   1  12 760.635 1093.66  10
   6  -1  13-1113.38 1256.47  16
   6   1  13 1702.79 1384.04  16
   6   1  13-372.620 1162.37  15
   6  -1  13 685.897 1420.31  15
  -6  -1 -13-50.9218 916.053  14
  -6   1 -13-307.535 1067.64  14
  -6   1 -13 1395.55 1026.47  13
  -6  -1 -13 1005.86 1012.13  13
   6   2   6 786.447 652.198  16
  -6  -2  -6 62.2236 428.851   6
   6   2   6 211.878 654.349  10
   6   2   7 2435.70 983.778  16
   6   2   7 1628.18 1083.55  15
  -6  -2  -7 10.3770 536.364  13
  -6  -2  -7 239.079 469.330   6
   6   2   7 305.264 637.138  10
   6   2   8 3469.23 1173.98  16
   6   2   8 2915.67 1126.73  15
  -6  -2  -8 4874.75 1035.37  13
   6   2   8 2402.77 1251.31  10
   6  -2   9 684.842 877.543  16
   6   2   9-1150.88 774.703  16
   6   2   9 770.527 913.370  15
  -6   2  -9 1128.50 613.782  13
  -6  -2  -9 1254.35 776.564  13
  -6  -2  -9 137.072 651.212  11
   6   2   9-568.000 842.202  10
   6  -2   9-336.681 915.452   9
   6  -2  10 303.080 850.476   9
   6  -2  10-327.687 854.220  16
   6   2  10 480.119 830.815  16
   6   2  10-261.075 806.022  15
   6  -2  10 1058.84 1017.00  15
  -6  -2 -10 456.602 640.803  14
  -6   2 -10 666.126 863.390  13
  -6  -2 -10 1356.55 840.612  13
  -6  -2 -10 763.864 983.426  11
   6   2  10 360.532 859.073  10
   6  -2  11-210.904 898.859   9
   6  -2  11 177.171 882.435  16
   6   2  11-164.014 787.245  16
   6   2  11 608.506 1131.19  15
   6  -2  11 10.6328 1037.47  15
  -6  -2 -11 358.772 726.088  14
  -6   2 -11 600.738 908.071  14
  -6   2 -11 387.893 817.706  13
  -6  -2 -11-518.735 795.842  13
  -6   2 -11-79.2263 804.136  12
  -6  -2 -11-147.681 877.388  11
   6   2  11 305.102 963.230  10
   6  -2  12 1341.28 1171.88   9
   6  -2  12 809.782 1276.54  16
   6   2  12 1271.68 1202.39  16
   6   2  12 1835.30 1374.33  15
   6  -2  12 3040.78 1707.11  15
  -6  -2 -12 2514.02 1258.09  14
  -6   2 -12 1442.22 956.165  14
  -6   2 -12 4105.90 1474.98  13
  -6  -2 -12 3877.15 1476.23  13
  -6   2 -12 6487.33 1472.01  12
  -6  -2 -12 862.068 1199.32  11
   6   2  12 497.373 1191.82  10
   6  -2  13-1997.84 1584.78   9
   6  -2  13-522.661 1304.54  16
   6   2  13-146.703 1032.34  16
   6   2  13 432.232 1140.09  15
   6  -2  13 3446.23 1893.87  15
  -6  -2 -13-201.856 887.123  14
  -6   2 -13-806.106 887.260  14
  -6   2 -13-557.023 1077.47  13
  -6  -2 -13 1326.38 1160.66  13
  -6   2 -13 137.746 1009.45  12
  -6  -2 -13-308.647 891.518  11
   6   2  13-493.318 1334.44  10
   6   3   5 2986.32 918.135  16
  -6  -3  -5 3019.02 661.264   6
   6   3   5 3279.41 1159.70  10
   6   3   6 377.125 622.063  16
  -6  -3  -6 570.616 507.571   6
   6   3   6 935.399 901.381  10
   6   3   7 2198.25 893.621  16
   6   3   7 1111.22 827.623  15
  -6  -3  -7 516.206 500.050  13
  -6  -3  -7 1007.08 532.907   6
   6   3   7 1049.48 762.769  10
   6   3   8-665.990 616.978  16
   6   3   8 711.316 819.827  15
  -6  -3  -8 198.582 593.755  13
  -6  -3  -8 166.337 698.597  11
   6   3   8 862.425 802.476  10
   6   3   9 3801.04 1072.31  16
   6   3   9 4139.97 1261.13  15
  -6  -3  -9 4742.47 1283.21  14
  -6  -3  -9 4283.06 1193.07  13
  -6  -3  -9 4760.99 1370.28  11
   6   3   9 2436.02 1270.82  10
   6  -3  10 2125.03 1250.93  16
   6   3  10 649.666 781.218  16
   6   3  10 3205.54 1276.13  15
  -6  -3 -10 225.087 613.388  14
  -6  -3 -10 731.045 827.080  13
  -6  -3 -10-484.237 772.979  11
   6   3  10 1155.34 1206.58  10
   6  -3  11 629.916 947.504   9
   6  -3  11-1018.78 934.493  16
   6   3  11 133.493 974.135  16
   6   3  11 1524.62 1057.61  15
  -6  -3 -11 594.763 950.075  14
  -6   3 -11 79.9608 804.464  14
  -6  -3 -11-944.852 859.781  13
  -6   3 -11 1718.74 987.139  12
  -6  -3 -11 460.408 973.113  11
   6   3  11-52.1469 922.666  10
   6  -3  12-1070.96 1178.92   9
   6  -3  12-484.644 1107.58  16
   6   3  12 222.396 961.568  16
   6   3  12 2372.47 1512.24  15
   6  -3  12 2702.79 1376.77  15
  -6  -3 -12 386.068 922.177  14
  -6   3 -12 34.2786 828.540  14
  -6   3 -12 361.427 890.538  13
  -6  -3 -12 20.1123 854.831  13
  -6   3 -12-1491.96 1112.04  12
  -6  -3 -12-367.542 839.541  11
   6   3  12-657.621 1225.61  10
   6  -3  13-917.724 1245.94   9
   6  -3  13 2109.42 1501.51  16
   6   3  13 2902.05 1726.25  16
   6   3  13 570.160 1420.75  15
   6  -3  13-237.038 1430.20  15
  -6  -3 -13 979.220 1167.34  14
  -6   3 -13 1049.38 1285.29  14
  -6   3 -13 89.4775 1013.14  13
  -6  -3 -13-2536.01 1507.84  13
  -6   3 -13 1300.83 1151.80  12
  -6  -3 -13 560.827 921.500  11
   6   3  13 1222.24 1433.84  10
   6   4   4 59056.5 3045.53   4
  -6  -4  -4 64685.0 3139.04   6
  -6  -4  -4 62877.9 2700.77   3
   6   4   5 5218.39 1055.23  16
   6   4   5 2077.68 820.791   7
  -6  -4  -5 5077.67 987.251   6
   6   4   5 4527.11 1292.21  10
   6   4   6 22848.1 1953.98  16
   6   4   6 19374.7 2025.50   7
  -6  -4  -6 25090.7 2044.49   6
   6   4   6 24385.6 2597.19  10
   6   4   7-422.443 617.745  16
   6   4   7-1423.30 1030.79  15
   6   4   7-684.310 810.834   7
  -6  -4  -7 396.301 540.892  13
  -6  -4  -7 1244.53 677.418   6
   6   4   7 109.336 788.598  10
   6   4   8 22614.2 2095.55  16
   6   4   8 18663.7 2076.27   7
   6   4   8 21409.7 2515.30  15
  -6  -4  -8 23481.4 1993.43  14
  -6  -4  -8 21875.4 2003.86  13
  -6  -4  -8 23809.1 2133.20   6
  -6  -4  -8 25007.3 2316.96  11
   6   4   8 19401.4 2440.29  10
   6   4   9 374.228 600.304  16
  -6  -4  -9 264.305 656.286  14
  -6  -4  -9 73.7032 691.443  13
  -6  -4  -9 494.342 847.858  11
   6   4   9 218.874 834.175  10
   6   4  10 5265.15 1296.56  16
   6   4  10 5230.41 1582.35  15
  -6  -4 -10 4030.95 1308.94  14
  -6  -4 -10 1948.74 1083.09  13
  -6  -4 -10 1577.29 1255.14  11
   6   4  10 1960.24 1429.53  10
   6   4  11-792.506 957.051  16
   6   4  11-1099.59 1119.60  15
  -6  -4 -11-223.121 739.357  14
  -6  -4 -11 25.9522 773.263  13
  -6  -4 -11-211.605 859.960  11
   6   4  11-270.937 1211.56  10
   6   4  12 115.835 1102.12  16
   6   4  12 2348.47 1867.18  15
  -6  -4 -12 882.355 968.866  14
  -6  -4 -12 2201.57 1327.96  13
  -6  -4 -12 1155.38 1189.32  11
   6   4  12-870.023 1147.64  10
   6   4  13 610.235 1135.77  16
  -6  -4 -13 375.615 1022.63  13
  -6  -5  -4 1581.11 543.010   3
   6   5   4 284.182 612.447   4
   6   5   4 493.487 609.450   7
  -6  -5  -4 1281.90 660.196   6
   6   5   5-286.761 770.936   7
  -6  -5  -5 872.615 638.604   6
   6   5   5-584.496 780.965  10
   6   5   6 3347.58 974.257   7
  -6  -5  -6 3004.76 863.147   6
   6   5   6 3712.60 1247.54  10
   6   5   7 1753.12 837.194   7
  -6  -5  -7 1967.49 862.208   6
  -6  -5  -7 2055.59 845.043  11
   6   5   7 830.023 904.806  10
   6   5   8 3296.89 1130.19   7
  -6  -5  -8 1898.95 1000.08   6
  -6  -5  -8 3468.52 1082.11  11
   6   5   8 3582.85 1308.59  10
   6   5   9-742.749 884.861   7
  -6  -5  -9-744.496 830.491   6
  -6  -5  -9 536.224 891.996  11
   6   5   9-850.786 1138.94  10
  -6  -5 -10 48.1706 979.511  11
   6   5  10 1249.48 1129.44  10
  -6  -5 -11-157.299 964.328  11
   6   5  11 1501.69 1451.80  10
  -6  -6  -3 52.2853 577.407   3
   6   6   3 953.285 846.423   4
   6   6   3-312.197 675.408   7
  -6  -6  -3 561.605 676.858   6
   6   6   4 2977.02 917.025   4
   6   6   4 2244.96 980.448   7
  -6  -6  -4 2495.86 819.328   6
   6   6   4 2485.62 1395.51  10
  -6  -6  -4 2971.41 845.330   3
   6   6   5 1367.64 835.382   7
  -6  -6  -5 932.088 677.497   6
  -6  -6  -5 871.898 560.203  11
   6   6   5 1436.67 1088.85  10
  -6  -6  -6 484.669 644.461   6
  -6  -6  -6 1145.82 710.214  11
   6   6   6 621.981 936.427  10
   6   6   7 930.338 715.125   7
  -6  -6  -7 1325.43 830.160   6
  -6  -6  -7 1637.66 782.185  11
   6   6   7-217.758 862.061  10
   6   6   8 1196.25 982.234   7
  -6  -6  -8 1526.48 1007.14   6
  -6  -6  -8 2954.53 1042.33  11
   6   6   8 1815.92 1092.85  10
   6   6   9 926.863 1028.74   7
  -6  -6  -9 1283.39 988.462   6
  -6  -6  -9 1504.05 974.315  11
   6   6   9 180.206 1077.85  10
  -6  -6 -10 1791.85 1041.55  11
   6   6  10 290.132 1146.85  10
  -6  -7  -2 519.551 589.501   3
   6   7   2-1166.26 892.269   4
   6   7   2-147.086 912.051   7
  -6  -7  -2-214.958 720.835   6
   6   7   3 2215.62 1305.04   4
   6   7   3 310.373 818.342   7
  -6  -7  -3 597.473 728.042   6
  -6  -7  -3 416.601 675.954   3
   6   7   4-318.627 879.095   4
   6   7   4 750.492 864.770   7
  -6  -7  -4 305.445 675.585   6
  -6  -7  -4 22.1175 636.245  11
  -6  -7  -4-260.844 667.079   3
   6   7   5 1105.93 896.108   7
  -6  -7  -5 1375.42 837.399   6
  -6  -7  -5 812.766 624.239  11
   6   7   5 2646.24 1257.90  10
   6   7   6 685.669 912.076   7
  -6  -7  -6-601.572 899.206   6
  -6  -7  -6 2134.22 976.729  11
   6   7   6 1238.04 1264.40  10
   6   7   7-1382.23 1124.18   7
  -6  -7  -7 456.308 828.138   6
  -6  -7  -7-883.584 797.515  11
   6   7   7 820.321 1137.29  10
   6   7   8 259.577 840.640   7
  -6  -7  -8 337.638 784.969   6
  -6  -7  -8 427.674 848.010  11
   6   7   8-990.371 1332.53  10
   6   7   9 689.797 961.000   7
  -6  -7  -9 1740.99 1033.86   6
  -6  -7  -9 1738.02 978.263  11
   6   7   9 1528.08 1422.33  10
   6   7  10 1430.46 1303.44   7
  -6  -7 -10-587.348 1000.95   6
   6   8   2 7316.63 1568.75   4
   6   8   2 5667.65 1435.81   7
  -6  -8  -2 8197.97 1496.68   6
  -6  -8  -2 6854.87 1345.96   3
   6   8   3 2002.10 1107.25   4
   6   8   3 806.484 884.346   7
  -6  -8  -3 480.407 695.637   6
  -6  -8  -3 1312.36 868.396   3
   6   8   4 6758.04 1536.74   4
   6   8   4 6561.84 1464.58   7
  -6  -8  -4 7662.62 1468.01   1
  -6  -8  -4 3797.86 1114.76   6
  -6  -8  -4 3621.39 924.365   3
   6   8   5 2308.26 1132.70   7
  -6  -8  -5 493.832 833.537   6
   6   8   6 5478.90 1466.32   7
  -6  -8  -6 7983.85 1568.87   6
  -6  -8  -6 7477.41 1483.16  11
   6   8   6 4600.08 1509.42  10
   6   8   7 505.690 960.224   7
  -6  -8  -7 1924.51 1159.58   6
  -6  -8  -7 2035.01 1117.67  11
   6   8   7 1465.25 1311.26  10
   6   8   8 2079.12 1219.67   7
  -6  -8  -8 4878.56 1405.82   6
  -6  -8  -8 1993.70 1062.96  11
   6   8   8 5690.67 1998.52  10
   6   9   2 288.157 1066.96   4
  -6  -9  -2-1514.70 999.188   6
  -6  -9  -2-1048.95 836.953   3
   6   9   3-862.863 1079.26   2
   6   9   3 685.220 1035.26   7
  -6  -9  -3 86.4839 814.122   6
  -6  -9  -3 260.420 783.485   3
  -6  -9  -3 310.643 750.087   1
   6   9   4 1249.93 1095.24   4
  -6  -9  -4-958.618 992.461   1
   6   9   4-1786.37 1222.13   7
  -6  -9  -4-1600.74 1082.66   6
  -6  -9  -4-87.8710 768.197   3
   6   9   5-1309.80 1299.74   7
  -6  -9  -5-922.022 1024.90   6
   6   9   6 486.196 1158.91   7
  -6  -9  -6 1851.43 1094.99   6
  -6 -10  -2 1733.45 1263.16   6
  -6 -10  -2 1129.68 1041.01   3
   6  10   3 1804.96 1145.10   2
   6  10   3 2083.82 1198.65   4
   6  10   3-176.925 1266.61   7
  -6 -10  -3 684.618 1156.88   6
  -6 -10  -3 1516.30 1070.47   1
  -6 -10  -3 1682.13 1080.91   3
   6  10   4-4633.14 1959.45   4
  -6 -10  -4-1817.66 1141.59   1
   7   0  10 588.578 1190.29  16
  -7   0 -10 4126.74 1262.24  13
   7   0  11-681.572 1319.31  16
   7   0  11-11.6931 1077.04  15
  -7   0 -11 22.8497 691.501  13
   7   0  12 1841.88 1548.94  16
   7   0  12 1365.56 1583.32  15
  -7   0 -12 2451.55 1213.92  14
  -7   0 -12 6152.72 1666.38  13
   7   1   9 708.619 1027.67  16
   7   1  10-1216.30 1061.03  16
   7   1  10 1312.53 1207.06  15
  -7  -1 -10 1430.16 905.522  13
  -7  -1 -10-10.5441 632.349  11
   7   1  11 334.571 890.116  16
   7   1  11-1541.15 1294.90  15
  -7  -1 -11-82.5175 709.527  14
  -7  -1 -11-135.470 686.004  13
  -7  -1 -11-135.218 866.098  11
   7  -1  12 1241.43 1199.92  16
   7   1  12-322.505 963.633  16
   7   1  12 2114.05 1611.27  15
  -7  -1 -12 1993.44 1135.63  14
  -7   1 -12 689.605 1185.06  14
  -7   1 -12 167.451 833.238  13
  -7  -1 -12 1592.60 1026.35  13
  -7  -1 -12 160.183 946.990  11
   7   2   8 2404.65 1324.08  16
   7   2   9 652.694 1040.11  16
  -7  -2  -9 80.2673 687.245  13
   7   2   9 375.679 1014.83  10
   7   2  10-361.577 906.345  16
   7   2  10 681.922 1089.16  15
  -7  -2 -10 454.179 683.754  13
  -7  -2 -10 645.428 983.223  11
   7   2  10 720.949 1137.67  10
   7   2  11 1095.33 1115.99  16
   7   2  11 543.829 1053.33  15
  -7  -2 -11 1125.63 1028.01  14
  -7  -2 -11 1671.02 1271.08  13
  -7  -2 -11 455.067 924.794  11
   7   2  11-345.241 1261.94  10
   7   2  12 2252.45 1718.21  16
   7   2  12 1418.64 1469.84  15
  -7  -2 -12 1597.37 1246.12  14
  -7  -2 -12 3270.71 1336.85  13
  -7  -2 -12 858.909 1013.61  11
   7   2  12 523.604 1476.27  10
  -7  -2 -13-51.4760 908.731  11
   7   2  13-161.251 1317.89  10
   7   3   8 5444.91 1372.20  16
   7   3   8 3905.88 1572.13  10
   7   3   9 747.448 816.289  16
  -7  -3  -9-53.5925 610.310  13
  -7  -3  -9 318.966 814.233  11
   7   3   9 1094.97 1251.30  10
   7   3  10-502.283 874.649  16
   7   3  10-495.865 1226.32  15
  -7  -3 -10 49.8673 659.386  14
  -7  -3 -10 193.218 684.400  13
  -7  -3 -10 363.061 839.166  11
   7   3  10-1061.02 1133.23  10
   7   3  11-359.519 992.497  16
   7   3  11-159.925 1036.97  15
  -7  -3 -11 843.066 1007.79  14
  -7  -3 -11-633.505 818.125  13
  -7  -3 -11 95.4106 861.228  11
   7   3  11 16.8913 1064.03  10
   7   3  12 601.231 1216.48  15
  -7  -3 -12 1379.33 1084.80  14
  -7  -3 -12 1486.07 1123.06  13
  -7  -3 -12 920.133 1261.25  11
   7   3  12 345.243 1309.04  10
  -7  -4  -7-738.545 865.027   6
   7   4   7 314.929 1029.64  10
  -7  -4  -8 8573.22 1469.95   6
  -7  -4  -8 8114.97 1462.07  11
   7   4   8 6793.64 1775.08  10
   7   4   9 2162.13 986.902  16
  -7  -4  -9 2281.29 955.095  14
  -7  -4  -9 1111.26 1217.19  11
   7   4   9 602.103 1272.19  10
   7   4  10-418.058 1099.93  16
   7   4  10 927.363 1271.17  15
  -7  -4 -10 1051.00 957.448  14
  -7  -4 -10 1208.62 1025.50  13
  -7  -4 -10 367.926 1038.20  11
   7   4  10 404.023 1144.13  10
   7   4  11-144.980 1264.12  15
  -7  -4 -11 796.274 842.702  14
  -7  -4 -11 770.549 863.425  13
  -7  -4 -11 772.443 1019.78  11
   7   4  11 496.034 1093.57  10
   7   4  12-619.499 1313.58  15
  -7  -4 -12 1409.70 1124.64  14
  -7  -4 -12 817.326 1062.44  13
  -7  -5  -6 7026.78 1292.87   6
  -7  -5  -7 4019.22 1086.25   6
   7   5   7 5037.98 1613.77  10
  -7  -5  -8 4471.34 1146.58   6
  -7  -5  -8 6123.56 1353.18  11
   7   5   8 3780.53 1420.65  10
  -7  -5  -9 968.080 770.122   6
  -7  -5  -9-59.4072 910.424  11
   7   5   9 181.408 1019.90  10
  -7  -5 -10 1191.57 1044.39  11
   7   5  10 113.638 1083.68  10
  -7  -5 -11 818.124 910.779  11
   7   5  11 772.596 1362.30  10
   7   6   6 2218.53 1051.57   7
  -7  -6  -6 2010.62 885.596  11
   7   6   7-821.366 1082.54   7
  -7  -6  -7 215.729 736.815   6
  -7  -6  -7-335.058 776.625  11
   7   6   7 1789.62 1089.38  10
   7   6   8 4292.93 1402.78   7
  -7  -6  -8 3302.27 1153.20   6
  -7  -6  -8 3390.65 1112.51  11
   7   6   9-443.300 1154.46   7
  -7  -6  -9 70.6546 937.536   6
  -7  -6  -9 619.560 785.617  11
   7   6   9 224.456 1085.27  10
  -7  -6 -10 581.353 1155.99  11
   7   6  10 578.192 1658.79  10
   7   7   5-369.309 1056.08   7
  -7  -7  -5 1331.21 923.763   6
  -7  -7  -5 7.32140 777.053  11
   7   7   6-327.842 1108.11   7
  -7  -7  -6 2602.32 1228.96   6
  -7  -7  -6 822.786 836.405  11
   7   7   7 1307.20 903.567   7
  -7  -7  -7-1455.56 967.785   6
  -7  -7  -7 784.164 854.156  11
   7   7   7 147.862 1168.52  10
   7   7   8-1060.39 1132.18   7
  -7  -7  -8 2179.26 1114.34   6
  -7  -7  -8 54.4635 744.566  11
   7   7   8 1352.90 1447.99  10
   7   7   9 151.049 1131.87   7
  -7  -7  -9 775.605 1038.63   6
  -7  -7  -9 873.622 835.495  11
   7   7   9 2420.20 1623.04  10
   7   7  10-645.855 1194.71   7
  -7  -7 -10-1657.25 1112.89   6
   7   8   5 1738.27 1184.78   7
  -7  -8  -5 2535.67 1042.44   6
   7   8   6 1214.40 1147.86   7
  -7  -8  -6 1843.62 899.898   6
  -7  -8  -6 2654.97 1016.14  11
   7   8   7-561.777 1013.06   7
  -7  -8  -7-817.579 1034.18   6
  -7  -8  -7 1172.86 1032.61  11
   7   8   7-2715.74 1897.04  10
   7   8   8 299.850 1095.87   7
  -7  -8  -8-1420.38 1124.69  11
   7   8   8 98.3799 1435.30  10
   7   9   5 4181.84 1492.29   7
  -7  -9  -5 4756.95 1358.43   6
  -8  -4 -11-114.419 981.864  11
  -8  -5 -10 1504.37 1333.73  11
   8   5  10 3254.46 1981.42  10
   0   0   0    0.00    0.00   0

TITL ACE2PbBr4_050GPa in P2(1)/c
REM P2(1)/c (#14 in standard setting)
CELL 0.71073  12.542103   9.216561  12.111494  90.0000  91.3271  90.0000
ZERR    6.00   0.008560   0.000962   0.002162   0.0000   0.0358   0.0000
LATT  1
SYMM -x, y+1/2,-z+1/2
SFAC C H N Br Pb
UNIT 24.00 84.00 24.00 24.00 6.00
TREF
HKLF 4
END
;
_shelx_hkl_checksum                80922
_olex2_submission_special_instructions  'No special instructions were received'

# and

data_ace2pbbr4_085gpa
_audit_creation_date               2023-12-04
# start Validation Reply Form
_vrf_PLAT029_ace2pbbr4_085gpa
;
PROBLEM: _diffrn_measured_fraction_theta_full value Low .      0.371 Why?  
RESPONSE: The data come from high-pressure studies and are 
limited by the DAC opening angle.
;
_vrf_PLAT342_ace2pbbr4_085gpa
;
PROBLEM: Low Bond Precision on  C-C Bonds ...............      0.065 Ang.  
RESPONSE: The ESDs of bonds in high-pressure measurements 
strongly depend on the orientation of the structural elements 
with respect to the DAC; the lowest precision is for the 
bonds lying along the DAC axis.
;
_vrf_PLAT910_ace2pbbr4_085gpa
;
PROBLEM: Missing # of FCF Reflection(s) Below Theta(Min).         15 Note  
RESPONSE: These reflections were probably affected 
by unexpected deviations in their intensities for symmetry 
equivalent measurements and omitted during initial data reduction.
;
_vrf_PLAT911_ace2pbbr4_085gpa
;
PROBLEM: Missing FCF Refl Between Thmin & STh/L=    0.600        772 Report
RESPONSE: These reflections were probably affected 
by unexpected deviations in their intensities for symmetry 
equivalent measurements and omitted during initial data reduction.
;
# end Validation Reply Form
_audit_creation_method
;
Olex2 1.3
(compiled 2020.11.12 svn.r5f609507 for OlexSys, GUI svn.r6408)
;
_shelx_SHELXL_version_number       '2018/3'
_audit_contact_author_address      
;
Faculty of Chemistry, Adam Mickiewicz University, 
Uniwersytetu Poznanskiego 8, 
61-614 Poznan, Poland
;
_audit_contact_author_email     
; Andrzej Katrusiak katran@amu.edu.pl
;
_audit_contact_author_name         
;
Szymon Sobczak, Kinga Roszak, Andrzej Katrusiak,
;
_audit_contact_author_phone        
;
Andrzej Katrusiak +4861291590
Miroslaw Maczka +48713954161
;
_publ_contact_author_id_orcid
;
Szymon Sobczak 0000-0001-8234-2503
Kinga Roszak 0000-0002-1370-2111
Andrzej Katrusiak 0000-0002-1439-7278
;
_publ_section_references
;
Dolomanov, O.V., Bourhis, L.J., Gildea, R.J, Howard, J.A.K. & Puschmann, H.
 (2009), J. Appl. Cryst. 42, 339-341.

Sheldrick, G.M. (2008). Acta Cryst. A64, 112-122.

Sheldrick, G.M. (2015). Acta Cryst. C71, 3-8.
;
_chemical_name_common              ?
_chemical_name_systematic          ?
_chemical_formula_moiety           'Br4 Pb, 2(C2 H7 N2)'
_chemical_formula_sum              'C4 H14 Br4 N4 Pb'
_chemical_formula_weight           645.02
_chemical_melting_point            ?
loop_
  _atom_type_symbol
  _atom_type_description
  _atom_type_scat_dispersion_real
  _atom_type_scat_dispersion_imag
  _atom_type_scat_source
 'C' 'C' 0.0033 0.0016 'International Tables Vol C Tables 4.2.6.8 and 6.1.1.4'
 'H' 'H' 0.0000 0.0000 'International Tables Vol C Tables 4.2.6.8 and 6.1.1.4'
 'Br' 'Br' -0.2901 2.4595
 'International Tables Vol C Tables 4.2.6.8 and 6.1.1.4'
 'N' 'N' 0.0061 0.0033 'International Tables Vol C Tables 4.2.6.8 and 6.1.1.4'
 'Pb' 'Pb' -3.3944 10.1111
 'International Tables Vol C Tables 4.2.6.8 and 6.1.1.4'

_shelx_space_group_comment
;
The symmetry employed for this shelxl refinement is uniquely defined
by the following loop, which should always be used as a source of
symmetry information in preference to the above space-group names.
They are only intended as comments.
;
_space_group_crystal_system        'monoclinic'
_space_group_IT_number             14
_space_group_name_H-M_alt          'P 1 21/c 1'
_space_group_name_Hall             '-P 2ybc'
loop_
  _space_group_symop_operation_xyz
 'x, y, z'
 '-x, y+1/2, -z+1/2'
 '-x, -y, -z'
 'x, -y-1/2, z-1/2'

_cell_length_a                     12.431(9)
_cell_length_b                     9.1488(11)
_cell_length_c                     12.024(2)
_cell_angle_alpha                  90
_cell_angle_beta                   91.57(4)
_cell_angle_gamma                  90
_cell_volume                       1367.0(11)
_cell_formula_units_Z              4
_cell_measurement_reflns_used      1091
_cell_measurement_temperature      293(2)
_cell_measurement_pressure         850000
_cell_measurement_theta_min        4.4270
_cell_measurement_theta_max        23.8610
_shelx_estimated_absorpt_T_max     ?
_shelx_estimated_absorpt_T_min     ?
_exptl_absorpt_coefficient_mu      24.004
_exptl_absorpt_correction_T_min    0.34959
_exptl_absorpt_correction_T_max    1.00000
_exptl_absorpt_correction_type     multi-scan
_exptl_absorpt_process_details
;
CrysAlisPro 1.171.42.89a (Rigaku Oxford Diffraction, 2023)
Empirical absorption correction using spherical harmonics,
implemented in SCALE3 ABSPACK scaling algorithm.
;
_exptl_absorpt_special_details     ?
_exptl_crystal_colour              colourless
_exptl_crystal_density_diffrn      3.134
_exptl_crystal_density_meas        ?
_exptl_crystal_density_method      'not measured'
_exptl_crystal_description         plate
_exptl_crystal_F_000               1152
_exptl_crystal_size_max            0.20
_exptl_crystal_size_mid            0.20
_exptl_crystal_size_min            0.04
_exptl_transmission_factor_max     ?
_exptl_transmission_factor_min     ?
_diffrn_reflns_av_R_equivalents    0.0782
_diffrn_reflns_av_unetI/netI       0.0655
_diffrn_reflns_Laue_measured_fraction_full  0.371
_diffrn_reflns_Laue_measured_fraction_max  0.335
_diffrn_reflns_limit_h_max         7
_diffrn_reflns_limit_h_min         -7
_diffrn_reflns_limit_k_max         11
_diffrn_reflns_limit_k_min         -11
_diffrn_reflns_limit_l_max         14
_diffrn_reflns_limit_l_min         -14
_diffrn_reflns_number              6748
_diffrn_reflns_point_group_measured_fraction_full  0.371
_diffrn_reflns_point_group_measured_fraction_max  0.335
_diffrn_reflns_theta_full          25.242
_diffrn_reflns_theta_max           26.650
_diffrn_reflns_theta_min           4.456
_diffrn_ambient_temperature        293(2)
_diffrn_source 'fine-focus sealed X-ray tube'
_diffrn_source_type 'Enhance (Mo) X-ray Source'
_diffrn_radiation_probe x-ray
_diffrn_radiation_type 'Mo K\a'
_diffrn_radiation_wavelength 0.71073
_diffrn_radiation_monochromator graphite
_diffrn_measurement_device 'four-circle diffractometer'
_diffrn_measurement_device_type 'Xcalibur, Eos'
_diffrn_detector 'CCD plate'
_diffrn_detector_type Eos
_diffrn_detector_area_resol_mean 16.2413
_diffrn_measured_fraction_theta_full  0.371
_diffrn_measured_fraction_theta_max  0.335
_diffrn_orient_matrix_type 'CrysAlisPro convention (1999,Acta A55,543-557)'
_diffrn_orient_matrix_UB_11       0.0517675000
_diffrn_orient_matrix_UB_12      -0.0174793000
_diffrn_orient_matrix_UB_13      -0.0196548000
_diffrn_orient_matrix_UB_21       0.0121389000
_diffrn_orient_matrix_UB_22       0.0756070000
_diffrn_orient_matrix_UB_23      -0.0038601000
_diffrn_orient_matrix_UB_31       0.0207457000
_diffrn_orient_matrix_UB_32      -0.0009605000
_diffrn_orient_matrix_UB_33       0.0554475000
_diffrn_measurement_details
;
List of Runs (angles in degrees, time in seconds):

  # Type    Start    End  Width  t~exp~   \w     \q     \k     \f   Frames
--------------------------------------------------------------------------
  1  \f    -35.00  19.75   0.75   25.00   0.00 -30.00   0.00    --    73
  2  \f    140.00 200.00   0.75   25.00   0.00 -30.00   0.00    --    80
  3  \f    160.00 217.00   0.75   25.00   0.00  30.00   0.00    --    76
  4  \f    -20.00  34.75   0.75   25.00   0.00  30.00   0.00    --    73
  5  \w    -24.00  24.00   0.75   25.00    --   30.00  39.46 -12.90   64
  6  \w    -24.00  24.00   0.75   25.00    --   30.00  39.46 167.10   64
  7  \w    -50.00  10.00   0.75   25.00    --  -30.00  39.46 167.10   80
  8  \w    -50.00  10.00   0.75   25.00    --  -30.00  39.46 -12.90   80
  9  \w    -64.00  -8.50   0.75   25.00    --  -30.00  81.40 -28.90   74
 10  \w    -64.00  -8.50   0.75   25.00    --  -30.00  81.40 151.10   74
 11  \w    -19.00   8.00   0.75   25.00    --   30.00  81.40 151.10   36
 12  \w    -19.00   8.00   0.75   25.00    --   30.00  81.40 -28.90   36
 13  \w    -43.00 -21.25   0.75   25.00    --   30.00 134.60 -56.90   29
 14  \w    -43.00 -21.25   0.75   25.00    --   30.00 134.60 123.10   29
 15  \w    -90.00 -36.00   0.75   25.00    --  -30.00 134.60 123.10   72
 16  \w    -90.00 -36.00   0.75   25.00    --  -30.00 134.60 -56.90   72
;
_diffrn_measurement_method '\w and \f scans'
_reflns_Friedel_fraction_full      .
_reflns_Friedel_fraction_max       .
_reflns_number_gt                  675
_reflns_number_total               966
_reflns_special_details
;
 Reflections were merged by SHELXL according to the crystal
 class for the calculation of statistics and refinement.
 
 _reflns_Friedel_fraction is defined as the number of unique
 Friedel pairs measured divided by the number that would be
 possible theoretically, ignoring centric projections and
 systematic absences.
;
_reflns_threshold_expression       'I > 2\s(I)'
_computing_cell_refinement         'CrysAlisPro 1.171.40.79a (Rigaku OD, 2020)'
_computing_data_collection         'CrysAlisPro 1.171.40.79a (Rigaku OD, 2020)'
_computing_data_reduction          'CrysAlisPro 1.171.40.79a (Rigaku OD, 2020)'
_computing_molecular_graphics      'Olex2 1.3 (Dolomanov et al., 2009)'
_computing_publication_material    'Olex2 1.3 (Dolomanov et al., 2009)'
_computing_structure_refinement    'SHELXL 2018/3 (Sheldrick, 2015)'
_computing_structure_solution      'SHELXT 2018/2 (Sheldrick, 2018)'
_refine_diff_density_max           1.107
_refine_diff_density_min           -1.049
_refine_diff_density_rms           0.194
_refine_ls_extinction_coef         .
_refine_ls_extinction_method       none
_refine_ls_goodness_of_fit_ref     1.082
_refine_ls_hydrogen_treatment      constr
_refine_ls_matrix_type             full
_refine_ls_number_parameters       120
_refine_ls_number_reflns           966
_refine_ls_number_restraints       60
_refine_ls_R_factor_all            0.1038
_refine_ls_R_factor_gt             0.0594
_refine_ls_restrained_S_all        1.049
_refine_ls_shift/su_max            0.000
_refine_ls_shift/su_mean           0.000
_refine_ls_structure_factor_coef   Fsqd
_refine_ls_weighting_details      
 'w=1/[\s^2^(Fo^2^)+(0.0577P)^2^+34.2908P] where P=(Fo^2^+2Fc^2^)/3'
_refine_ls_weighting_scheme        calc
_refine_ls_wR_factor_gt            0.1254
_refine_ls_wR_factor_ref           0.1448
_refine_special_details            ?
_olex2_refinement_description
;
1. Fixed Uiso
 At 1.2 times of:
  All N(H,H) groups
 At 1.5 times of:
  All C(H,H,H) groups
2. Rigid bond restraints
 C4, C3, N3, N4
 with sigma for 1-2 distances of 0.01 and sigma for 1-3 distances of 0.01
 N1, C1, N2, C2
 with sigma for 1-2 distances of 0.01 and sigma for 1-3 distances of 0.01
3. Uiso/Uaniso restraints and constraints
N3 \\sim C3 \\sim N4 \\sim C4: within 2A with sigma of 0.04 and sigma for
terminal atoms of 0.08 within 2A
N2 \\sim C1 \\sim C2 \\sim N1: within 2A with sigma of 0.04 and sigma for
terminal atoms of 0.08 within 2A
Uanis(N1) \\sim Ueq: with sigma of 0.01 and sigma for terminal atoms of 0.02
Uanis(N2) \\sim Ueq: with sigma of 0.01 and sigma for terminal atoms of 0.02
4.a X=CH2 refined with riding coordinates:
 N1(H1A,H1B), N2(H2A,H2B), N3(H3A,H3B), N4(H4A,H4B)
4.b Idealised Me refined as rotating group:
 C2(H2C,H2D,H2E), C4(H4C,H4D,H4E)
;
_atom_sites_solution_hydrogens     geom
_atom_sites_solution_primary       dual
_atom_sites_solution_secondary     ?
loop_
  _atom_site_label
  _atom_site_type_symbol
  _atom_site_fract_x
  _atom_site_fract_y
  _atom_site_fract_z
  _atom_site_U_iso_or_equiv
  _atom_site_adp_type
  _atom_site_occupancy
  _atom_site_site_symmetry_order
  _atom_site_calc_flag
  _atom_site_refinement_flags_posn
  _atom_site_refinement_flags_adp
  _atom_site_refinement_flags_occupancy
  _atom_site_disorder_assembly
  _atom_site_disorder_group
 Pb1 Pb 0.1655(2) 0.26426(10) 0.24093(11) 0.0492(16) Uani 1 1 d . . . . .
 Br1 Br 0.3380(6) 0.0518(3) 0.2187(3) 0.059(4) Uani 1 1 d . . . . .
 Br2 Br 0.0125(6) -0.0001(3) 0.2197(3) 0.054(4) Uani 1 1 d . . . . .
 Br3 Br 0.3270(6) 0.4962(3) 0.2624(3) 0.056(4) Uani 1 1 d . . . . .
 Br4 Br 0.1977(6) 0.2181(3) 0.4808(3) 0.058(4) Uani 1 1 d . . . . .
 N1 N 0.376(5) 0.925(3) 0.496(2) 0.050(9) Uani 1 1 d . U . . .
 H1A H 0.350686 0.980954 0.443624 0.060 Uiso 1 1 calc R U . . .
 H1B H 0.357142 0.937927 0.563100 0.060 Uiso 1 1 calc R U . . .
 N2 N 0.475(4) 0.797(2) 0.375(3) 0.055(9) Uani 1 1 d . U . . .
 H2A H 0.450821 0.850579 0.320667 0.066 Uiso 1 1 calc R U . . .
 H2B H 0.519126 0.727489 0.362500 0.066 Uiso 1 1 calc R U . . .
 C1 C 0.444(6) 0.821(3) 0.472(3) 0.054(13) Uani 1 1 d . U . . .
 C2 C 0.490(6) 0.723(4) 0.562(4) 0.07(2) Uani 1 1 d . U . . .
 H2C H 0.519227 0.636260 0.529073 0.101 Uiso 1 1 calc R U . . .
 H2D H 0.434202 0.695876 0.611637 0.101 Uiso 1 1 calc R U . . .
 H2E H 0.545980 0.773687 0.602634 0.101 Uiso 1 1 calc R U . . .
 N3 N 0.183(4) 0.769(2) 0.361(2) 0.07(2) Uani 1 1 d . U . . .
 H3A H 0.218714 0.707771 0.322374 0.079 Uiso 1 1 calc R U . . .
 H3B H 0.164662 0.852233 0.332851 0.079 Uiso 1 1 calc R U . . .
 N4 N 0.188(4) 0.606(2) 0.504(2) 0.08(3) Uani 1 1 d . U . . .
 H4A H 0.174532 0.582176 0.571162 0.091 Uiso 1 1 calc R U . . .
 H4B H 0.221150 0.546581 0.461609 0.091 Uiso 1 1 calc R U . . .
 C3 C 0.157(6) 0.736(3) 0.465(3) 0.06(2) Uani 1 1 d . U . . .
 C4 C 0.105(7) 0.826(4) 0.532(4) 0.09(3) Uani 1 1 d . U . . .
 H4C H 0.124796 0.925584 0.515836 0.131 Uiso 1 1 calc R U . . .
 H4D H 0.125165 0.804584 0.608164 0.131 Uiso 1 1 calc R U . . .
 H4E H 0.029139 0.814378 0.521221 0.131 Uiso 1 1 calc R U . . .

loop_
  _atom_site_aniso_label
  _atom_site_aniso_U_11
  _atom_site_aniso_U_22
  _atom_site_aniso_U_33
  _atom_site_aniso_U_23
  _atom_site_aniso_U_13
  _atom_site_aniso_U_12
 Pb1 0.075(4) 0.0349(6) 0.0373(10) -0.0006(5) 0.0022(18) 0.0007(9)
 Br1 0.091(12) 0.0375(16) 0.049(2) 0.0010(13) 0.002(5) 0.007(2)
 Br2 0.054(11) 0.0440(17) 0.065(3) -0.0014(15) 0.003(5) -0.002(2)
 Br3 0.076(12) 0.0428(16) 0.049(3) -0.0010(14) 0.012(5) -0.007(2)
 Br4 0.085(12) 0.053(2) 0.035(3) 0.0002(14) 0.006(5) 0.002(2)
 N1 0.05(2) 0.058(12) 0.039(13) -0.012(10) 0.019(14) -0.009(13)
 N2 0.06(2) 0.049(11) 0.052(12) -0.014(10) 0.008(14) 0.017(14)
 C1 0.08(4) 0.039(13) 0.044(13) -0.013(12) 0.004(18) -0.005(17)
 C2 0.08(7) 0.058(18) 0.066(19) 0.005(15) -0.01(3) -0.02(2)
 N3 0.11(7) 0.048(14) 0.040(16) 0.016(10) 0.02(3) -0.010(19)
 N4 0.15(8) 0.045(13) 0.029(18) 0.009(9) 0.03(3) 0.012(18)
 C3 0.11(7) 0.052(15) 0.022(16) 0.005(10) 0.01(3) 0.011(19)
 C4 0.13(9) 0.055(19) 0.08(3) -0.003(18) 0.05(3) 0.00(2)

_geom_special_details
;
 All esds (except the esd in the dihedral angle between two l.s. planes)
 are estimated using the full covariance matrix.  The cell esds are taken
 into account individually in the estimation of esds in distances, angles
 and torsion angles; correlations between esds in cell parameters are only
 used when they are defined by crystal symmetry.  An approximate (isotropic)
 treatment of cell esds is used for estimating esds involving l.s. planes.
;
loop_
  _geom_bond_atom_site_label_1
  _geom_bond_atom_site_label_2
  _geom_bond_distance
  _geom_bond_site_symmetry_2
  _geom_bond_publ_flag
 Pb1 Br1 2.912(6) . ?
 Pb1 Br2 3.134(6) 2 ?
 Pb1 Br2 3.083(5) . ?
 Pb1 Br3 2.928(5) . ?
 Pb1 Br4 2.932(3) . ?
 Pb1 Br4 3.168(5) 4_565 ?
 N1 H1A 0.8600 . ?
 N1 H1B 0.8600 . ?
 N1 C1 1.31(7) . ?
 N2 H2A 0.8600 . ?
 N2 H2B 0.8600 . ?
 N2 C1 1.25(6) . ?
 C1 C2 1.51(4) . ?
 C2 H2C 0.9600 . ?
 C2 H2D 0.9600 . ?
 C2 H2E 0.9600 . ?
 N3 H3A 0.8600 . ?
 N3 H3B 0.8600 . ?
 N3 C3 1.33(6) . ?
 N4 H4A 0.8600 . ?
 N4 H4B 0.8600 . ?
 N4 C3 1.33(3) . ?
 C3 C4 1.33(8) . ?
 C4 H4C 0.9600 . ?
 C4 H4D 0.9600 . ?
 C4 H4E 0.9600 . ?

loop_
  _geom_angle_atom_site_label_1
  _geom_angle_atom_site_label_2
  _geom_angle_atom_site_label_3
  _geom_angle
  _geom_angle_site_symmetry_1
  _geom_angle_site_symmetry_3
  _geom_angle_publ_flag
 Br1 Pb1 Br2 85.57(16) . . ?
 Br1 Pb1 Br2 176.05(9) . 2 ?
 Br1 Pb1 Br3 89.26(17) . . ?
 Br1 Pb1 Br4 80.23(14) . 4_565 ?
 Br1 Pb1 Br4 85.00(14) . . ?
 Br2 Pb1 Br2 96.64(9) . 2 ?
 Br2 Pb1 Br4 102.87(13) 2 4_565 ?
 Br2 Pb1 Br4 93.03(12) . 4_565 ?
 Br3 Pb1 Br2 174.78(17) . . ?
 Br3 Pb1 Br2 88.48(15) . 2 ?
 Br3 Pb1 Br4 86.73(13) . . ?
 Br3 Pb1 Br4 86.85(13) . 4_565 ?
 Br4 Pb1 Br2 92.04(13) . . ?
 Br4 Pb1 Br2 91.64(15) . 2 ?
 Br4 Pb1 Br4 164.0(3) . 4_565 ?
 Pb1 Br2 Pb1 164.5(2) . 2_545 ?
 Pb1 Br4 Pb1 161.2(2) . 4_566 ?
 H1A N1 H1B 120.0 . . ?
 C1 N1 H1A 120.0 . . ?
 C1 N1 H1B 120.0 . . ?
 H2A N2 H2B 120.0 . . ?
 C1 N2 H2A 120.0 . . ?
 C1 N2 H2B 120.0 . . ?
 N1 C1 C2 121(4) . . ?
 N2 C1 N1 123(3) . . ?
 N2 C1 C2 117(5) . . ?
 C1 C2 H2C 109.5 . . ?
 C1 C2 H2D 109.5 . . ?
 C1 C2 H2E 109.5 . . ?
 H2C C2 H2D 109.5 . . ?
 H2C C2 H2E 109.5 . . ?
 H2D C2 H2E 109.5 . . ?
 H3A N3 H3B 120.0 . . ?
 C3 N3 H3A 120.0 . . ?
 C3 N3 H3B 120.0 . . ?
 H4A N4 H4B 120.0 . . ?
 C3 N4 H4A 120.0 . . ?
 C3 N4 H4B 120.0 . . ?
 N4 C3 N3 117(5) . . ?
 N4 C3 C4 119(4) . . ?
 C4 C3 N3 124(3) . . ?
 C3 C4 H4C 109.5 . . ?
 C3 C4 H4D 109.5 . . ?
 C3 C4 H4E 109.5 . . ?
 H4C C4 H4D 109.5 . . ?
 H4C C4 H4E 109.5 . . ?
 H4D C4 H4E 109.5 . . ?

_shelx_res_file
;
TITL ACE2PbBr4_090GPa in P21/c #14
    ace2pbbr4_090gpa.res
    created by SHELXL-2018/3 at 12:10:49 on 04-Dec-2023
REM Best SHELXD solution FINAL CC 74.31
REM Fragments: 12 1 1
REM reset to P21/c #14
CELL 0.71073 12.431442 9.148787 12.023801 90 91.5677 90
ZERR 4 0.009372 0.001057 0.00206 0 0.0357 0
LATT 1
SYMM -X,0.5+Y,0.5-Z
SFAC C H Br N Pb
UNIT 16 56 16 16 4
DELU C4 C3 N3 N4
SIMU N3 C3 N4 C4
SIMU N2 C1 C2 N1
DELU N1 C1 N2 C2
ISOR 0.01 0.02 N1
ISOR 0.01 0.02 N2

L.S. 24
PLAN  2
CONF
fmap 2 53
MORE -1
BOND $H
ACTA
OMIT 4 6 2
OMIT 5 4 5
OMIT -4 10 4
OMIT -3 10 6
OMIT -3 9 1
OMIT 2 0 12
REM <olex2.extras>
REM <HklSrc "%.\\ACE2PbBr4_090GPa.hkl">
REM </olex2.extras>

WGHT    0.057700   34.290802
FVAR       1.04356
PB1   5    0.165488    0.264261    0.240932    11.00000    0.07545    0.03492 =
         0.03728   -0.00062    0.00220    0.00071
BR1   3    0.337958    0.051751    0.218747    11.00000    0.09097    0.03753 =
         0.04873    0.00098    0.00183    0.00729
BR2   3    0.012461   -0.000123    0.219749    11.00000    0.05398    0.04397 =
         0.06505   -0.00136    0.00317   -0.00217
BR3   3    0.326986    0.496185    0.262353    11.00000    0.07628    0.04276 =
         0.04860   -0.00096    0.01198   -0.00650
BR4   3    0.197703    0.218100    0.480829    11.00000    0.08477    0.05335 =
         0.03470    0.00019    0.00571    0.00224
N1    4    0.376155    0.925185    0.495552    11.00000    0.05424    0.05786 =
         0.03857   -0.01176    0.01915   -0.00898
AFIX  93
H1A   2    0.350686    0.980954    0.443624    11.00000   -1.20000
H1B   2    0.357142    0.937927    0.563100    11.00000   -1.20000
AFIX   0
N2    4    0.474517    0.797105    0.374821    11.00000    0.06409    0.04894 =
         0.05166   -0.01442    0.00788    0.01717
AFIX  93
H2A   2    0.450821    0.850579    0.320667    11.00000   -1.20000
H2B   2    0.519126    0.727489    0.362500    11.00000   -1.20000
AFIX   0
C1    1    0.444036    0.820632    0.471716    11.00000    0.07863    0.03877 =
         0.04437   -0.01342    0.00365   -0.00548
C2    1    0.490039    0.722723    0.561960    11.00000    0.07769    0.05802 =
         0.06603    0.00501   -0.01084   -0.01868
AFIX 137
H2C   2    0.519227    0.636260    0.529073    11.00000   -1.50000
H2D   2    0.434202    0.695876    0.611637    11.00000   -1.50000
H2E   2    0.545980    0.773687    0.602634    11.00000   -1.50000
AFIX   0

N3    4    0.183206    0.769309    0.361076    11.00000    0.11164    0.04790 =
         0.03993    0.01609    0.01917   -0.01044
AFIX  93
H3A   2    0.218714    0.707771    0.322374    11.00000   -1.20000
H3B   2    0.164662    0.852233    0.332851    11.00000   -1.20000
AFIX   0
N4    4    0.187829    0.606364    0.503802    11.00000    0.15370    0.04504 =
         0.02891    0.00891    0.02610    0.01184
AFIX  93
H4A   2    0.174532    0.582176    0.571162    11.00000   -1.20000
H4B   2    0.221150    0.546581    0.461609    11.00000   -1.20000
AFIX   0
C3    1    0.156886    0.736128    0.464910    11.00000    0.11497    0.05239 =
         0.02188    0.00535    0.00708    0.01141
C4    1    0.105394    0.826490    0.532243    11.00000    0.12581    0.05513 =
         0.08430   -0.00332    0.05232    0.00408
AFIX 137
H4C   2    0.124796    0.925584    0.515836    11.00000   -1.50000
H4D   2    0.125165    0.804584    0.608164    11.00000   -1.50000
H4E   2    0.029139    0.814378    0.521221    11.00000   -1.50000
AFIX   0
HKLF 4


REM  ACE2PbBr4_090GPa in P21/c #14
REM wR2 = 0.1448, GooF = S = 1.082, Restrained GooF = 1.049 for all data
REM R1 = 0.0594 for 675 Fo > 4sig(Fo) and 0.1038 for all 966 data
REM 120 parameters refined using 60 restraints

END

WGHT      0.0573     34.6379

REM Highest difference peak  1.107,  deepest hole -1.049,  1-sigma level  0.194
Q1    1   0.2008  0.2607  0.3210  11.00000  0.05    1.11
Q2    1   0.0970  0.2625  0.1800  11.00000  0.05    0.92
;
_shelx_res_checksum                19090
_shelx_hkl_file
;
   0   0  -3 55.2378 158.352  14
   0   0   3 175.755 179.005   9
   0   0   3 170.708 173.435  15
   0   0   3 119.115 146.472  16
   0   0   4 401794. 3811.22  10
   0   0  -4 390812. 4003.42  11
   0   0   4 398585. 3979.32  15
   0   0   4 385627. 4176.55  16
   0   0  -4 400996. 4070.03  14
   0   0   4 394779. 3986.52   9
   0   0   5-122.409 240.303  10
   0   0   5 62.7560 236.510   9
   0   0  -5 17.4850 243.877  14
   0   0   5-248.584 277.368  16
   0   0   5-216.436 257.057  15
   0   0   6 51486.6 1847.36  15
   0   0   6 56162.5 2077.79  16
   0   0   6 49243.1 1788.80  10
   0   0  -6 49269.8 1889.65  14
   0   0   6 51421.6 1852.14   9
   0   0   7-365.728 395.813  16
   0   0  -7 215.041 401.678  14
   0   0   7-4.52800 354.250  15
   0   0   7 53.0234 325.729  10
   0  -1   3 29845.8 940.449   8
   0  -1   3 31585.0 1010.95  16
   0   1  -3 29500.5 878.237   5
   0   1   3 31122.9 1087.94  16
   0  -1  -3 29507.9 1060.47  11
   0  -1  -3 30670.4 1020.89  14
   0  -1   3 32471.5 956.503  15
   0   1  -3 27689.9 938.704  14
   0   1   3 31385.8 1062.39  10
   0  -1   3 30951.8 1003.72   9
   0  -1  -4 22837.1 1059.20  11
   0   1   4 22854.7 1068.23  10
   0  -1   4 25277.7 1044.12   9
   0   1   4 24132.8 1107.12  16
   0   1  -4 21802.7 979.431  14
   0  -1   4 24965.4 997.203  15
   0   1   4 22384.6 1015.41  15
   0  -1  -4 23861.6 1051.34  14
   0   1  -4 23709.9 880.857   5
   0  -1   4 26129.5 1081.85  16
   0  -1   4 23585.2 963.572   8
   0  -1   5 23196.1 1115.30  15
   0   1  -5 21639.6 1115.31  14
   0  -1   5 22317.8 953.103  10
   0  -1   5 24895.2 1165.34   9
   0  -1  -5 21587.9 1170.17  14
   0  -1  -5 25635.6 1280.02  11
   0   1   5 25357.9 1265.10  10
   0   1   5 23767.3 1265.29  16
   0   1   5 22262.2 1169.36  15
   0  -1   5 24313.7 1135.33   8
   0   1  -5 23318.6 977.515   5
   0  -1   5 26550.3 1246.67  16
   0  -1   6 472.969 320.638  16
   0  -1   6 531.462 294.847  10
   0   1   6 152.093 305.781  16
   0   1  -6 481.505 288.117   5
   0   1   6 756.953 373.399  15
   0   1  -6 163.963 329.251  14
   0  -1   6 383.127 296.004  15
   0   1   6 254.317 320.636  10
   0  -1   6 718.487 370.260   9
   0  -1  -6 172.888 331.393  14
   0   1  -7 29857.1 1248.16   5
   0  -1   7 29346.7 1569.69   9
   0  -1   7 27577.3 1508.05  15
   0  -1   7 29560.2 1384.93  10
   0   1  -7 28168.2 1540.26  14
   0  -1   7 30312.1 1648.98  16
   0   1  -8 16993.7 1006.77   5
   0  -1   8 15897.5 1150.04  10
   0  -1   8 15705.6 1322.89   9
   0  -1   8 14502.8 1221.01  15
   0  -1   8 14997.7 1308.11  16
   0   1  -8 16962.8 1368.14  14
   0  -1   9 10640.9 1126.31  15
   0  -1   9 11049.3 1046.25  10
   0   2   0 23620.3 778.946   4
   0  -2   0 23101.3 789.333   3
   0   2   1 201.339 156.569   4
   0  -2   1-6.71079 159.443   8
   0   2  -1 820.290 221.780   5
   0  -2  -1 348.920 186.149   3
   0   2   1 456.346 175.029   7
   0  -2  -1 344.212 165.105   6
   0  -2  -1 301.452 174.106   1
   0  -2   1 433.663 196.792   3
   0   2  -1 466.463 199.505   4
   0  -2  -2 28657.1 1011.48  11
   0   2   2 31515.5 1085.07   7
   0  -2  -2 29147.3 1057.65   6
   0   2   2 28275.9 998.562  10
   0   2  -2 29277.9 867.102   4
   0  -2   2 29234.9 963.023   8
   0   2  -2 27580.6 857.196   2
   0  -2   2 27013.0 839.672   3
   0   2  -2 28032.8 914.420   5
   0  -2   2 28883.8 901.468   9
   0  -2   3 371.922 188.277   3
   0  -2   3 64.0599 156.944  15
   0  -2   3 146.280 191.580   9
   0   2   3 116.291 186.331   7
   0  -2  -3 69.6182 196.732  11
   0   2   3 250.087 199.616  10
   0   2  -3 84.3370 200.077   5
   0  -2   3 299.838 171.829  16
   0   2  -3 184.998 148.185   4
   0   2  -3-113.900 157.790  14
   0  -2   3 90.1542 150.496   1
   0  -2   3-30.9624 174.775   8
   0   2  -3 154.869 175.017   2
   0  -2  -3 139.616 180.169   6
   0  -2   4 5009.22 479.095   1
   0   2   4 4885.95 513.311   7
   0  -2  -4 5367.02 602.740  11
   0  -2   4 4713.98 401.056   3
   0  -2   4 5706.67 496.090  15
   0  -2   4 5380.18 538.402   8
   0   2   4 5573.06 611.781  10
   0  -2   4 5579.65 548.772   9
   0   2  -4 5598.08 527.437   5
   0  -2   4 5340.56 513.961  16
   0   2  -4 5314.77 475.694   2
   0   2  -4 5008.26 509.098  14
   0   2  -4 5368.45 420.274   4
   0   2  -5-411.686 344.405   5
   0  -2   5 337.964 305.793  15
   0  -2   5 135.901 229.039   3
   0   2  -5-130.128 250.314   4
   0  -2   5 372.180 224.797  10
   0  -2   5 162.322 297.530   9
   0  -2   5 190.843 279.977   8
   0  -2   5 619.916 321.002  16
   0   2  -5-376.478 308.237  14
   0  -2   6-786.818 465.806   8
   0  -2   6 177.130 262.832  10
   0   2  -6-393.556 280.112   4
   0  -2   6-40.7435 328.414  16
   0   2  -6-449.516 436.206   5
   0  -2   6-205.623 335.724  15
   0   2  -6-404.898 366.574  14
   0  -2   6 11.5287 404.696   9
   0   2  -7 2234.08 536.566  14
   0   2  -7 1559.63 472.128   5
   0  -2   7 940.270 497.005  16
   0  -2   7 1969.64 536.830  15
   0  -2   7 2186.50 612.075   9
   0  -2   7 2088.14 569.202   8
   0   2  -8 16408.7 1128.06   5
   0  -2   8 16401.3 1362.99  16
   0  -2   8 16261.3 1268.39  15
   0  -2   8 16557.4 1354.72   9
   0   2  -8 16611.7 1341.09  14
   0  -2   9-159.757 501.226  16
   0   2  -9 972.431 642.623  14
   0  -2   9-426.593 586.513   9
   0  -2   9 156.585 557.004  15
   0   2  -9 2.48264 466.233   5
   0  -3   0-124.339 166.802   6
   0  -3   0 20.1698 185.483   3
   0   3   0 258.149 203.581   7
   0   3   0 3.15171 174.600   2
   0   3   0-31.3496 189.479   5
   0   3   0 44.7948 189.533   4
   0  -3   0-189.859 203.431   8
   0  -3   0 5.38665 172.049   1
   0   3   1 18485.1 893.550   5
   0   3   1 19445.2 886.191   2
   0   3  -1 18490.1 776.450  12
   0  -3   1 19995.1 883.357   1
   0  -3   1 19401.9 803.744   6
   0   3  -1 18759.5 855.889   4
   0  -3   1 18188.8 851.321   8
   0   3   1 19780.1 805.588  10
   0   3  -1 19758.7 890.806   2
   0  -3  -1 18155.2 877.371   3
   0  -3  -1 19377.4 911.568   1
   0   3  -1 19311.6 775.073   7
   0   3   1 19553.0 937.197   7
   0  -3   1 19833.2 761.808   9
   0   3   1 18796.6 873.744   4
   0  -3  -1 19054.3 930.666   6
   0  -3   1 19686.0 885.645   3
   0  -3  -1 17989.3 796.047   8
   0   3  -1 19815.3 866.301   5
   0   3   2 277.638 222.974   2
   0  -3  -2-22.0768 196.799   6
   0   3   2 74.6332 228.408   7
   0   3   2-344.242 219.372  10
   0  -3  -2-215.623 233.407   3
   0  -3   2 184.305 201.655   3
   0   3  -2 133.073 215.200   4
   0  -3  -2 140.275 202.469   1
   0   3  -2 99.3936 211.804   2
   0  -3   2-24.6331 191.647   1
   0   3  -2-15.9213 196.101  12
   0  -3   2 13.4642 179.416   9
   0   3  -2 30.5789 218.420   5
   0   3   2 355.566 239.992   4
   0  -3   2 49.5324 216.120   8
   0   3   3 6866.22 656.130   7
   0  -3   3 6440.93 533.642   3
   0   3  -3 6271.29 471.997  14
   0  -3  -3 5205.78 560.682   6
   0   3   3 6666.31 628.797  10
   0  -3   3 6396.29 567.161   9
   0  -3   3 6956.10 471.812  15
   0  -3   3 7040.57 614.706   8
   0   3  -3 6484.71 561.075   2
   0   3  -3 7105.39 565.025   4
   0  -3   3 6732.17 555.645   1
   0   3  -3 5758.09 578.212   5
   0  -3   3 6639.36 461.739  16
   0  -3   4 1092.46 276.091  15
   0  -3   4 284.383 359.157   3
   0   3  -4 1023.03 279.115   2
   0   3  -4 444.123 288.272   4
   0   3  -4 521.590 347.381   5
   0  -3   4 361.652 323.205  16
   0  -3   4 372.928 389.973   1
   0  -3   4 1049.16 339.919   9
   0  -3   4 817.947 344.661   8
   0   3  -4 858.133 261.838  14
   0   3  -5 34486.6 1377.30  14
   0   3  -5 33220.3 1341.57   2
   0  -3   5 32263.7 1461.17   8
   0   3  -5 32096.0 1421.79   5
   0  -3   5 32407.6 1361.38  16
   0   3  -5 34444.6 1210.05   4
   0  -3   5 34305.1 1217.05   3
   0  -3   5 33584.3 1469.80   9
   0  -3   5 32295.9 1351.67   1
   0  -3   5 32772.4 1278.67  15
   0  -3   6 1266.08 440.910  16
   0   3  -6 1722.37 467.129  14
   0  -3   6 1466.90 431.323  15
   0   3  -6 1682.70 515.843   5
   0  -3   6 1464.97 483.799   8
   0   3  -6 1509.04 390.241   4
   0  -3   6 1523.22 501.409   9
   0  -3   6 1792.64 409.320   3
   0  -3   7 10677.7 956.646  15
   0   3  -7 11999.8 1042.41  14
   0  -3   7 11696.2 1092.16   9
   0   3  -7 11738.4 1022.98   5
   0  -3   7 13116.2 1102.99  16
   0  -3   7 11004.9 1054.39   8
   0   3  -8 3989.98 776.056  14
   0  -3   8 3709.62 736.921  16
   0  -3   8 3095.52 766.482   9
   0  -3   8 3281.11 705.149  15
   0  -3   8 2900.40 736.817   8
   0   3  -8 3168.64 690.790   5
   0   3  -9 16236.5 1284.60   5
   0  -3   9 14847.2 1461.34   9
   0  -3   9 14852.2 1420.88  16
   0  -3   9 15683.1 1391.51  15
   0   3  -9 17451.2 1568.75  14
   0  -3  10 19.5820 662.409   9
   0   3 -10 363.274 586.985   5
   0  -3  10-629.358 648.845  15
   0  -4   0 281805. 3868.28   6
   0  -4   0 289539. 3953.68   1
   0  -4   0 282886. 2989.78   9
   0   4   0 289922. 3969.47   2
   0   4   0 282740. 3766.12   5
   0  -4   0 279767. 3699.45   8
   0  -4   0 272155. 3914.13   3
   0   4   0 287614. 3743.59   7
   0   4   0 282416. 2902.16  10
   0   4   0 289353. 3910.78   4
   0  -4  -1 29615.6 1332.89   1
   0  -4  -1 29721.1 1326.26   3
   0   4  -1 30320.9 1267.08   5
   0  -4  -1 31304.0 1235.64   8
   0   4   1 31136.3 1337.67   7
   0   4   1 32769.1 1171.92  10
   0  -4   1 31534.8 1336.33   1
   0   4  -1 32382.8 1309.03  12
   0   4  -1 30438.3 1184.04   7
   0   4   1 30477.3 1347.46   5
   0  -4   1 32045.3 1089.96   9
   0  -4   1 31327.9 1294.88   8
   0   4   1 30685.3 1309.93   4
   0  -4   1 32011.3 1234.39   6
   0  -4  -1 30806.9 1359.37   6
   0   4  -1 32385.4 1334.30   2
   0   4  -1 30888.4 1308.62   4
   0  -4   1 30187.3 1311.30   3
   0   4   1 31183.1 1309.30   2
   0   4  -2 140119. 2748.30   2
   0   4   2 150366. 3000.36   4
   0   4  -2 131850. 2464.03  12
   0  -4  -2 152874. 3138.79   6
   0   4  -2 130785. 2665.49   5
   0  -4  -2 139529. 2604.50   8
   0   4  -2 140011. 2716.33   4
   0   4   2 134449. 2887.04   7
   0   4  -2 136303. 2328.85   7
   0  -4   2 141166. 2739.93   1
   0  -4   2 137090. 2787.49   8
   0   4   2 134159. 2747.43   2
   0  -4   2 139180. 2743.34   3
   0   4   2 132566. 2598.28  10
   0  -4   2 138855. 2432.26   9
   0  -4  -2 134396. 2915.54   1
   0  -4  -2 160569. 3289.00   3
   0  -4   2 140328. 2400.98   6
   0   4  -3 16332.9 863.629  13
   0  -4   3 19182.1 961.665  15
   0  -4   3 21479.5 1110.35   1
   0   4  -3 19937.6 894.299   7
   0   4  -3 21812.5 1137.30   2
   0   4  -3 20697.1 1047.89  12
   0  -4   3 21112.1 821.165  16
   0  -4   3 20572.2 1172.53   8
   0  -4   3 21486.6 890.911   6
   0   4   3 24806.8 1371.53   7
   0   4   3 24036.4 1247.20  10
   0  -4   3 22127.0 1108.27   3
   0   4  -3 18850.3 782.339  14
   0  -4  -3 21242.1 1164.87   1
   0  -4  -3 16835.1 1083.63   6
   0   4  -3 19668.1 1113.69   5
   0   4  -3 19669.2 1062.58   4
   0   4   3 26045.2 1270.22   2
   0  -4   3 22414.9 1083.41   9
   0   4  -4 136302. 2391.42  14
   0  -4   4 136054. 2725.89   3
   0   4  -4 131726. 2955.60   5
   0  -4   4 131165. 2807.44   9
   0   4  -4 136605. 2878.18   2
   0  -4   4 129747. 2760.87   1
   0   4  -4 137060. 2852.47  12
   0  -4   4 138122. 2491.96  15
   0   4  -4 132700. 2495.17  13
   0   4  -4 136408. 2739.27   4
   0  -4   4 129869. 2985.06   8
   0  -4   4 132214. 2390.96  16
   0   4  -5 3054.71 611.263   5
   0  -4   5 2833.01 579.310   1
   0  -4   5 3668.78 651.517   8
   0  -4   5 2812.36 504.646   3
   0   4  -5 3407.70 585.334   2
   0   4  -5 3106.59 519.149  14
   0  -4   5 2724.03 466.255  16
   0  -4   5 2999.37 588.507   9
   0   4  -5 2668.73 505.644   4
   0  -4   5 3344.65 530.188  15
   0  -4   6 48689.3 2048.58   9
   0   4  -6 49549.1 1714.20   4
   0  -4   6 50327.1 1931.48  16
   0   4  -6 49958.2 1861.14  14
   0   4  -6 48512.0 1992.48   5
   0  -4   6 47212.2 1978.84   1
   0  -4   6 51351.0 1838.42  15
   0  -4   6 47521.9 2052.81   8
   0   4  -6 50086.7 1915.55   2
   0  -4   6 49595.4 1707.83   3
   0   4  -7 9598.49 1026.36   5
   0   4  -7 9976.35 973.518  14
   0  -4   7 9950.63 971.756  15
   0  -4   7 8588.31 981.799   9
   0  -4   7 8889.07 1025.13   8
   0  -4   7 10213.2 1035.25  16
   0  -4   8 32108.1 1755.71  15
   0  -4   8 28572.4 1867.82   9
   0   4  -8 33678.0 1891.32  14
   0   4  -8 27629.7 1680.61   5
   0  -4   8 30320.7 1907.74   8
   0  -4   8 30525.2 1822.10  16
   0  -4   9-842.450 598.344  15
   0  -4   9 1131.73 739.832   9
   0  -4   9 103.638 620.454   8
   0   4  -9 459.160 661.721   5
   0  -4  10 8408.30 1308.65   9
   0  -4  10 10252.5 1314.01  15
   0   4 -10 10011.4 1205.34   5
   0  -4  11 1531.42 908.655   9
   0   5   0-596.331 396.697   7
   0  -5   0-611.966 310.092   9
   0   5   0-254.774 436.374   5
   0   5   0 97.7554 251.528  10
   0  -5   0 119.227 362.538   1
   0  -5   0 150.059 404.081   3
   0   5   0 17.0065 396.662   4
   0  -5   0-1.48669 363.541   8
   0  -5   0-238.052 341.120   6
   0   5   0-645.686 424.381   2
   0   5  -1 4613.31 645.514   7
   0   5   1 4775.82 693.407   2
   0  -5   1 4878.05 664.537   8
   0   5   1 5287.62 752.537   4
   0   5   1 3527.38 599.402   7
   0  -5   1 5281.75 722.691   3
   0   5  -1 5695.45 744.747   4
   0  -5  -1 4275.80 680.311   6
   0  -5   1 4316.77 661.100   1
   0   5  -1 4154.07 656.514   2
   0   5   1 4720.09 575.831  10
   0  -5  -1 5067.30 763.944   3
   0  -5   1 5234.51 559.606   9
   0   5  -1 5274.07 731.522   5
   0  -5  -1 4797.36 738.128   1
   0  -5  -1 4756.97 645.592   8
   0  -5   1 4002.28 629.939   6
   0   5   2 1645.60 519.054   7
   0  -5  -2 593.102 450.847   3
   0  -5   2 2560.39 547.245   1
   0   5   2 1391.19 513.535   4
   0   5   2 1959.06 521.640   2
   0  -5   2 1608.48 509.818   8
   0   5  -2 3407.29 614.014  12
   0   5  -2 1449.69 486.358   5
   0  -5  -2 2527.80 476.598   8
   0  -5  -2 1336.29 463.417   6
   0   5   2 1740.80 472.050  10
   0  -5   2 2147.01 428.551   6
   0   5  -2 1758.34 536.705   4
   0  -5   2 1138.55 445.474   3
   0   5  -2 2938.27 503.803   7
   0  -5   2 1732.25 422.273   9
   0  -5  -2 1840.53 534.608   1
   0   5  -2 2411.04 554.026   2
   0   5  -3 8725.65 904.131   5
   0   5   3 8084.72 906.710   7
   0   5  -3 7797.58 824.650   4
   0  -5   3 8555.53 853.274   3
   0  -5   3 8138.52 890.086   8
   0   5   3 7129.50 829.871   2
   0   5   3 7592.80 790.303  10
   0  -5   3 8198.33 858.623   1
   0   5  -3 7737.67 718.836   7
   0  -5   3 8332.52 772.248   9
   0  -5  -3 5209.62 697.542   6
   0  -5  -3 7140.62 817.509   1
   0   5  -3 8173.41 855.094   2
   0   5  -3 8145.94 817.787  12
   0   5  -4 10787.5 984.829  12
   0  -5   4 10242.0 911.707   9
   0   5  -4 10204.1 968.284   2
   0  -5   4 9884.24 932.313   1
   0   5  -4 9016.57 985.541   5
   0  -5   4 10827.9 948.544   3
   0   5  -4 9646.92 929.419   4
   0  -5   4 9920.15 994.021   8
   0   5  -5-729.110 608.333  12
   0  -5   5 425.635 481.738   9
   0  -5   5 118.111 434.156   3
   0  -5   5 74.9520 510.510   8
   0   5  -5-282.065 470.108   2
   0  -5   5-219.252 503.680   1
   0   5  -5 319.507 578.679   5
   0   5  -5 41.0855 452.732   4
   0  -5   6 6992.45 920.345   9
   0   5  -6 5037.02 727.058   4
   0   5  -6 5636.19 935.482  12
   0  -5   6 5695.94 883.892   1
   0  -5   6 5596.30 759.344   3
   0   5  -6 6002.80 941.442   5
   0   5  -6 5945.54 876.594   2
   0  -5   6 4761.27 863.849   8
   0  -5   7 7105.83 1061.88   8
   0   5  -7 6087.09 978.635   5
   0  -5   7 6947.41 994.395   9
   0   5  -7 6288.12 1031.20  12
   0  -5   8 10012.1 1294.49   8
   0   5  -8 11727.7 1375.44  12
   0   5  -8 10652.7 1194.82   5
   0  -5   8 11541.9 1278.25   9
   0  -5   9-16.4876 762.884   8
   0  -5   9 751.750 781.451   9
   0   5  -9 480.755 817.375  12
   0   5  -9 997.123 817.628   5
   0   5 -10 4981.66 1096.61   5
   0   5 -10 4795.83 1209.95  12
   0  -5  10 2950.27 981.552   8
   0  -5  10 3034.50 1041.59   9
   0   5 -11-811.336 888.223  12
   0  -5  11-388.238 850.653   9
   0   5 -11 1059.93 828.389   5
   0   6   0 6495.82 886.366   2
   0  -6   0 5838.19 756.868   8
   0   6   0 6295.93 818.438   7
   0  -6   0 6544.65 891.471   3
   0  -6   0 5671.30 736.691   6
   0   6   0 6295.54 877.421   5
   0   6   0 7276.05 907.086   4
   0  -6   0 6737.62 883.103   1
   0   6  -1 1663.28 523.910   7
   0  -6  -1 1016.88 475.304   8
   0   6   1 1931.03 604.521   2
   0   6   1 1656.49 599.321   4
   0  -6  -1 1400.56 597.347   3
   0  -6  -1 1922.06 620.881   1
   0  -6   1 1021.64 550.384   3
   0  -6   1 1070.44 445.644   6
   0   6  -1 1075.78 550.835   2
   0   6   1 2304.93 612.533   7
   0   6  -1 1562.52 599.113   4
   0  -6  -1 1054.28 463.469   6
   0  -6   1 1842.82 553.779   8
   0   6  -1 1254.72 600.792   5
   0  -6   1 1162.66 518.180   1
   0  -6  -2 176.084 479.207   1
   0  -6   2 1407.82 580.615   3
   0   6  -2 615.824 534.465   2
   0   6  -2 224.754 531.199   5
   0   6   2 199.120 470.538   2
   0  -6   2 297.551 322.398   6
   0   6  -2 1227.73 503.785   7
   0   6   2 995.519 544.208   7
   0  -6   2 1332.23 558.578   1
   0  -6  -2-83.3912 413.155   6
   0  -6  -2-26.9663 434.800   8
   0  -6   2 507.283 515.349   8
   0   6  -2 806.457 555.555   4
   0  -6   2-16.1612 385.500   9
   0   6   2 331.260 394.157  10
   0  -6  -2 527.336 586.770   3
   0  -6   3 3764.52 643.652   9
   0   6  -3 3290.19 704.780   4
   0  -6   3 2565.68 648.779   1
   0   6  -3 3437.66 775.028  12
   0  -6   3 3141.57 722.725   8
   0   6  -3 2923.18 698.710   2
   0   6  -3 4163.44 824.279   5
   0  -6   3 2660.83 654.558   3
   0  -6   4 6174.07 878.686   3
   0   6  -4 4515.23 838.393   2
   0  -6   4 5474.24 868.230   1
   0   6  -4 6708.68 976.095  12
   0  -6   4 6204.49 826.687   9
   0  -6   4 5081.65 876.166   8
   0   6  -4 5589.24 955.236   5
   0   6  -4 5519.24 876.971   4
   0   6  -5-77.5235 536.294   4
   0   6  -5-252.885 652.114  12
   0  -6   5-913.855 704.074   1
   0   6  -5 724.933 711.001   5
   0  -6   5-2002.88 885.462   8
   0  -6   5 86.7565 540.731   3
   0   6  -5 516.244 641.128   2
   0  -6   5-445.103 564.209   9
   0  -6   6 2202.31 709.681   9
   0   6  -6 1836.01 811.856  12
   0  -6   6 2398.23 791.665   1
   0   6  -6 1394.18 721.150   2
   0  -6   6 766.752 595.193   3
   0   6  -6 1729.00 774.063   5
   0   6  -6 2040.50 707.388   4
   0  -6   6 728.033 625.048   8
   0   6  -7 9296.42 1294.59   5
   0  -6   7 7112.41 1069.60   9
   0  -6   7 8148.75 1182.15   8
   0   6  -7 9812.41 1320.41  12
   0   6  -8 6018.42 1250.42  12
   0   6  -8 4503.94 1079.07   5
   0  -6   8 5070.54 1103.84   8
   0  -6   8 4883.10 1047.77   9
   0  -6   9 212.305 788.654   8
   0   6  -9 823.965 937.810  12
   0  -6   9 1412.17 786.015   9
   0   6  -9 2030.15 949.716   5
   0  -6  10 1720.54 907.520   9
   0   6 -10 354.764 905.997   5
   0   6 -10 2595.35 1159.58  12
   0  -6  10 999.339 984.229   8
   0  -6  11 3966.90 1220.79   9
   0   6 -11 3733.71 1262.66  12
   0   6 -11 6026.10 1312.62   5
   0  -7   0 173.602 504.400   8
   0   7   0 54.4968 601.628   4
   0   7   0-248.753 544.784   7
   0  -7   0-305.310 585.735   1
   0  -7   0-789.283 692.501   3
   0   7   0 260.116 588.101   2
   0   7   0-1771.19 842.135   5
   0  -7  -1 3869.85 778.568   8
   0  -7   1 3140.81 766.891   8
   0  -7   1 3075.02 622.846   6
   0  -7  -1 3832.86 851.534   1
   0   7  -1 3964.05 818.296   7
   0   7   1 3790.56 815.755   7
   0  -7   1 2630.04 773.960   3
   0   7   1 2792.02 804.731   4
   0   7  -1 3440.97 825.698   4
   0  -7  -1 5060.86 973.547   3
   0   7   1 3125.84 825.116   2
   0   7  -1 3502.82 899.014   5
   0  -7   1 3490.39 820.277   1
   0   7  -1 4155.72 859.466   2
   0  -7   2 143.749 591.017   3
   0   7  -2 1007.79 682.440   2
   0   7   2-280.911 591.745   7
   0   7  -2-628.219 634.097   4
   0  -7   2-635.655 621.242   1
   0  -7   2 1367.28 679.048   8
   0   7  -2-106.860 653.049   5
   0  -7   3 199.940 598.397   3
   0  -7   3-471.682 605.593   8
   0   7  -3-548.946 610.299   4
   0   7  -3 872.214 729.558   5
   0   7  -3 498.063 636.806   2
   0  -7   3-111.603 615.949   1
   0  -7   4-384.690 609.131   1
   0   7  -4 581.494 702.756   5
   0  -7   4-283.674 644.057   8
   0   7  -4 569.188 638.461   2
   0   7  -4 28.9793 646.719   4
   0  -7   4-498.199 591.004   3
   0  -7   5 6690.73 1091.41   1
   0   7  -5 5845.69 1091.16   5
   0   7  -5 6391.21 1156.55  12
   0   7  -5 6748.35 1027.53   4
   0  -7   5 5075.25 1001.76   8
   0  -7   5 7045.54 1061.23   3
   0  -7   5 6268.72 939.833   9
   0   7  -5 7389.50 1139.27   2
   0   7  -6-559.318 954.579  12
   0  -7   6-286.081 714.753   8
   0   7  -6-243.318 825.988   5
   0   7  -6-910.013 843.666   2
   0   7  -6 70.8444 661.972   4
   0  -7   6-406.678 718.773   3
   0  -7   6-1087.42 831.673   1
   0  -7   6-2147.81 814.888   9
   0  -7   7 943.551 830.690   9
   0   7  -7-338.454 884.198   5
   0  -7   7 255.185 877.800   8
   0   7  -7 768.214 945.679  12
   0   7  -8 927.294 905.070  12
   0  -7   8 840.680 866.989   8
   0  -7   8 721.450 827.004   9
   0   7  -8 971.600 911.055   5
   0  -7   9 4065.66 1150.77   8
   0   7  -9 3650.11 1157.05   5
   0  -7   9 4129.02 1099.33   9
   0   7  -9 4425.54 1291.16  12
   0   7 -10 529.281 1036.29  12
   0  -7  10 1517.13 1087.20   9
   0   7 -10-557.006 1074.67   5
   0  -7  10-786.923 980.953   8
   0   7 -11 288.520 990.644   5
   0  -7  11 1156.18 1111.78   9
   0  -7  11 1422.49 1138.57   8
   0   7 -11-867.053 1200.74  12
   0  -8   0 15868.1 1616.85   3
   0   8   0 17702.4 1665.82   7
   0   8   0 17555.1 1663.29   2
   0  -8   0 16148.0 1620.96   1
   0   8   0 13696.9 1518.45   4
   0  -8   0 15373.3 1448.17   8
   0   8  -1 7898.73 1174.33   4
   0   8  -1 7126.89 1192.83   2
   0   8  -1 8258.03 1277.85   5
   0  -8   1 6591.47 1138.57   3
   0   8  -1 9111.43 1211.72   7
   0  -8   1 7446.62 1190.87   1
   0  -8   1 9259.25 1224.17   8
   0   8   1 10658.4 1398.90   2
   0   8   1 7239.91 1207.61   7
   0   8  -2 19559.4 1767.56   2
   0  -8   2 18862.9 1696.77   1
   0  -8   2 19387.2 1663.11   8
   0   8  -2 18740.3 1681.88   4
   0  -8   2 20317.9 1737.98   3
   0   8  -2 21550.0 1832.68   5
   0  -8   3 7247.50 1163.80   8
   0  -8   3 7554.20 1229.19   1
   0   8  -3 7693.78 1195.77   4
   0   8  -3 8994.54 1318.07   5
   0  -8   3 7930.37 1163.38   3
   0   8  -3 7978.27 1236.64   2
   0   8  -4 13836.3 1575.25   2
   0  -8   4 12767.5 1496.51   8
   0  -8   4 12349.4 1416.60   3
   0   8  -4 11469.6 1391.18   4
   0   8  -4 14121.5 1652.28   5
   0  -8   4 12987.4 1523.99   1
   0   8  -5 3630.15 1126.76   2
   0  -8   5 2668.52 909.195   3
   0   8  -5 3777.35 1126.53   5
   0   8  -5 1393.11 812.029   4
   0  -8   5 1869.94 946.335   8
   0  -8   5 3479.50 1083.55   1
   0   8  -6 9104.40 1325.00   4
   0  -8   6 11013.6 1395.81   3
   0  -8   6 12108.4 1662.43   1
   0   8  -6 9316.43 1532.44   2
   0  -8   6 9222.61 1439.40   8
   0   8  -6 9570.90 1447.75   5
   0   8  -7 4768.97 1265.84   5
   0  -8   7 3731.39 1104.63   8
   0  -8   7 6092.28 1171.48   9
   0  -8   8 4503.49 1192.89   9
   0   8  -8 6679.24 1615.34  12
   0   8  -8 6458.18 1429.50   5
   0  -8   8 4230.45 1243.49   8
   0   8  -9-125.865 1240.38  12
   0  -8   9 1272.56 1110.84   8
   0  -8   9-2758.66 1203.02   9
   0   8  -9 1139.75 1179.11   5
   0  -8  10 2283.94 1169.09   9
   0  -8  10 4239.43 1438.45   8
   0   8 -10 3461.51 1380.99   5
   0   8 -10 3142.36 1393.69  12
   0  -9   1 869.486 866.215   8
   0  -9   1 762.817 940.766   3
   0  -9   1 697.908 929.960   1
   0   9  -1 1028.51 964.407   2
   0   9  -2 1381.75 941.044   4
   0   9  -2-2442.88 1128.11   5
   0  -9   2 846.098 803.081   8
   0  -9   2 33.8526 828.948   1
   0  -9   2-264.574 847.352   3
   0   9  -2-1575.95 1119.49   2
   0  -9   3 1350.60 850.302   3
   0   9  -3-613.864 1016.49   5
   0   9  -3 252.100 828.052   4
   0  -9   3-704.438 877.126   1
   0   9  -3 784.872 976.627   2
   0  -9   3-302.611 843.379   8
   0   9  -4-117.228 891.507   2
   0   9  -4-796.229 896.246   4
   0  -9   4 1272.77 874.695   8
   0  -9   4-233.340 876.773   1
   0   9  -4 277.888 951.048   5
   0  -9   4 753.874 832.739   3
   0   9  -5 1689.34 1115.96   2
   0   9  -5 1945.07 1208.68   5
   0  -9   5 2135.19 1098.36   1
   0  -9   5 1814.18 998.057   8
   0   9  -5 1115.54 912.737   4
   0  -9   5-690.472 934.714   3
   0   9  -6 434.461 961.684   4
   0  -9   6 2572.50 1089.32   8
   0   9  -6-453.414 1079.56   2
   0   9  -6-476.156 1030.07   5
   0  -9   6 62.9698 926.312   3
   0  -9   7-1975.45 1236.77   8
   0   9  -7 2066.28 1179.60   5
   0   9  -8 2614.66 1363.34   5
   0  -9   8-329.668 1070.20   8
   0  10  -3 6122.03 1567.09   2
   0 -10   3 4918.36 1567.56   1
   0 -10   3 5335.11 1371.38   8
   0 -10   3 6410.32 1558.91   3
   0 -10   4-323.879 978.218   3
   0 -10   4-631.620 969.520   8
   0  10  -4 991.233 1214.37   2
   0  10  -4 2454.06 1320.38   5
   0 -10   4-813.834 1107.40   1
   0  10  -5 3154.33 1222.07   2
   0  10  -5 2071.87 1356.76   5
   0 -10   5 2572.58 1174.84   3
   0 -10   5 1318.72 1058.12   8
   0 -10   5 2585.67 1314.28   1
   0 -10   6 3725.80 1405.19   8
   0  10  -6-23.1766 1101.35   2
   0  10  -6 1263.82 1384.16   5
   0 -10   6 2102.53 1338.50   3
   1   0   3 107.937 146.005   9
   1   0   3 37.0893 148.423  15
   1   0   3-155.692 161.261  10
   1   0   3-39.5980 148.844  16
  -1   0  -4 77499.7 1711.05  11
   1   0   4 80096.7 1722.73  10
   1   0   4 82253.5 1897.44  16
   1   0   4 77424.6 1765.88  15
   1   0   4 76279.2 1622.71   9
   1   0   5 102.381 248.311  15
   1   0   5-112.530 230.463  16
   1   0   5 113.941 204.196   8
   1   0   5-299.729 253.552   9
   1   0   5 304.281 273.388  10
  -1   0  -5 182.460 265.860  11
  -1   0  -5 5.06021 251.924  14
   1   0   6 9235.76 568.353   7
   1   0   6 10327.8 900.784  16
   1   0   6 9544.54 794.586   9
   1   0   6 10211.1 843.039  15
  -1   0  -6 9407.58 869.482  14
  -1   0  -6 10231.4 823.400  11
  -1   0  -6 10569.4 598.305   5
   1   0   6 10710.9 821.922  10
   1   0   7-44.1522 333.210  10
   1   0   7 239.339 380.150  16
   1   0   7 407.773 406.037  15
  -1   0  -7-122.223 374.985  11
  -1   0  -7-83.2473 398.135  14
   1   0   7 204.489 349.985   9
  -1   0  -7 18.9580 282.658   5
   1   0   8 45698.1 2164.57  16
  -1   0  -8 49628.3 2138.18  11
  -1   0  -8 44226.1 2026.41  14
   1   0   8 44956.9 1963.89  10
   1   0   8 43927.6 2003.57   9
   1   0   8 40202.3 1958.74  15
   1   0   9-17.7008 470.127  10
   1   0   9-686.319 530.725  16
   1   0   9-347.338 542.045  15
   1   0   9-500.779 565.268   9
  -1   0  -9 87.9139 534.859  14
  -1   0 -10 3045.71 889.300  14
   1   0  10 2013.96 765.623  16
   1   0  10 1765.96 754.694  15
   1   0  10 3020.50 775.471  10
  -1  -1  -3 2487.55 323.672  14
   1  -1   3 2273.35 314.947  15
   1   1   3 3013.06 325.551  15
   1   1   3 2738.36 329.158  16
   1  -1   3 2658.23 343.862  16
  -1  -1  -3 2598.34 308.447   6
   1  -1   3 2925.02 297.184   8
  -1  -1  -3 2715.39 340.748  11
   1   1   3 2532.12 289.552   7
   1   1   3 2260.47 310.152  10
   1  -1   3 2779.86 370.673   9
   1  -1   4 83600.7 1641.62   8
   1  -1   4 81468.5 1868.13   9
  -1  -1  -4 82744.9 1952.08  11
  -1   1  -4 84205.4 1590.36   5
   1  -1   4 74205.6 1846.47  16
   1   1   4 79982.8 1627.71   9
   1   1   4 78297.3 1918.51  10
   1  -1   4 78726.0 1602.97  10
  -1  -1  -4 78937.3 1858.65  14
  -1   1  -4 77524.0 1547.65  11
   1   1   4 81373.7 1924.51  16
   1   1   4 77237.7 1809.84  15
   1   1   4 80611.9 1629.48   7
  -1  -1  -4 78162.9 1737.71   6
   1  -1   4 80395.9 1819.25  15
  -1   1  -5 3406.12 441.923  11
  -1   1  -5 2946.13 507.285  14
   1  -1   5 3393.46 425.621  10
   1   1   5 3030.43 429.849   9
   1  -1   5 2936.81 401.502   8
  -1  -1  -5 2750.52 383.628   6
   1   1   5 3186.09 398.042   7
   1   1   5 3673.23 506.295  10
  -1   1  -5 3314.26 387.251   5
   1   1   5 3345.90 523.101  16
  -1  -1  -5 2670.48 471.165  14
  -1  -1  -5 2984.70 481.642  11
   1  -1   5 3896.13 489.971  15
   1   1   5 3393.98 475.959  15
   1  -1   5 3440.30 472.141   9
   1  -1   5 3309.94 485.665  16
  -1   1  -6 14893.0 945.773  11
  -1   1  -6 15518.1 1125.45  14
   1  -1   6 14908.7 1077.24  16
   1  -1   6 15333.5 936.215  10
   1   1   6 15649.5 1106.41  10
   1   1   6 14783.1 856.328   7
   1  -1   6 15795.8 964.495   8
  -1  -1  -6 14947.5 1042.18  14
   1   1   6 15697.7 1047.88  15
   1  -1   6 16979.0 1082.84  15
  -1  -1  -6 17019.2 1137.74  11
  -1   1  -6 16369.0 865.216   5
   1   1   6 14639.5 995.626   9
   1   1   6 16596.8 1147.81  16
   1  -1   6 16015.5 1028.98   9
   1  -1   7 2896.14 579.306   8
   1  -1   7 3690.64 571.664  10
   1  -1   7 4590.73 724.144  16
  -1   1  -7 3574.93 501.257   5
   1   1   7 5500.17 854.191  16
  -1   1  -7 4306.55 609.383  11
   1  -1   7 3567.97 611.619   9
  -1   1  -7 2984.71 657.159  14
   1  -1   7 4243.53 674.855  15
  -1   1  -8 12023.2 1071.91  11
  -1  -1  -8 12938.6 1192.12  14
   1  -1   8 11892.0 1206.19  16
   1   1   8 10510.0 1093.99  15
   1  -1   8 10602.1 997.975  10
   1   1   8 12569.0 1219.85  10
   1  -1   8 11408.0 1080.37   9
  -1  -1  -8 12763.2 1196.40  11
  -1   1  -8 10698.7 1162.24  14
   1   1   8 12921.8 1243.70  16
   1  -1   8 11449.2 1136.16  15
   1  -1   9 1714.48 664.561  16
   1  -1   9 1615.65 611.795   9
  -1   1  -9 1401.16 671.099  14
   1   1   9 2197.15 696.172  16
  -1  -1  -9 2718.46 770.104  14
   1   1   9 2450.02 732.656  10
   1  -1   9 718.880 575.778  15
   1   1   9 941.849 619.981  15
   1  -1   9 1307.87 602.421  10
   1  -1  10 3843.04 929.246   9
   1  -1  10 4145.80 957.794  16
   1  -1  10 3785.62 874.907  15
  -1   1 -10 4711.71 992.639  14
   1  -1  11 1676.59 878.576  16
  -1   1 -11 1871.35 903.760  14
   1  -1  11 2719.57 876.107  15
   1   2  -6 7437.79 726.895   5
  -1  -2   6 7413.41 879.074   9
  -1  -2   6 7041.29 728.657  15
  -1  -2   5 563.199 319.344   3
  -1  -2   5 623.492 373.642   9
   1   2  -5 110.164 247.098   4
  -1  -2   5-9.79026 250.535  15
  -1  -2   5 225.198 320.011   8
   1   2  -4 12959.2 742.943   4
  -1  -2   4 13763.0 766.083  15
  -1  -2   4 11958.1 772.501   3
  -1  -2   4 13645.9 902.449   8
  -1  -2   4 13995.9 880.981   9
   1   2  -3 21042.5 989.440   2
  -1  -2   3 21709.5 985.971   8
  -1  -2   3 21045.7 940.554   9
  -1  -2   3 21113.3 903.475   3
  -1  -2   3 20767.6 942.360   1
  -1  -2   3 21301.7 779.463  15
   1   2  -3 20340.0 850.201   4
  -1  -2   2 19176.3 825.260   3
   1   2  -2 19953.0 796.809   4
  -1  -2   2 19263.1 768.251   9
   1   2  -2 18366.3 798.280   2
  -1  -2   2 18937.6 826.181   8
   1   2  -2 18661.8 795.841   5
  -1  -2   2 17566.7 775.658   1
  -1  -2   1 664.492 211.687   1
   1   2  -1 1085.40 243.477   4
  -1  -2   1 710.355 211.730   3
  -1  -2   1 611.133 201.974   8
   1   2  -1 686.359 209.278   2
   1   2  -1 716.502 218.431   5
   1   2   0 27107.9 857.690   2
  -1  -2   0 26381.0 857.014   3
   1   2   0 27247.9 851.710   4
  -1  -2   0 26041.5 829.151   1
  -1  -2  -1 5019.58 441.103   6
   1   2   1 4874.29 370.132   4
  -1  -2  -1 4959.06 376.003   1
  -1   2  -1 4540.64 394.173   4
  -1  -2  -1 4891.60 376.903   3
  -1   2  -1 4439.37 409.618   5
   1  -2   1 4604.30 438.079   8
   1   2   1 5029.57 419.696   7
   1  -2   1 4685.40 400.898   3
   1   2   2 4143.99 353.091   4
   1  -2   2 3809.71 348.006   3
  -1  -2  -2 3990.58 399.422  11
  -1  -2  -2 3707.26 327.727   1
  -1   2  -2 3822.97 389.230  12
  -1  -2  -2 3908.96 412.418   6
  -1   2  -2 3955.46 407.653   5
   1   2   2 4111.28 413.036  10
   1   2   2 4156.90 414.304   7
  -1  -2  -2 4000.39 357.525   3
   1  -2   2 3629.34 418.452   9
   1  -2   2 4080.11 439.527   8
   1   2   3 1334.59 266.428   4
  -1   2  -3 1253.34 294.913  13
  -1   2  -3 1269.55 312.050  12
  -1   2  -3 1446.72 311.325   5
  -1  -2  -3 1066.85 326.783   6
  -1  -2  -3 1135.21 333.446  11
  -1  -2  -3 750.957 228.754   1
   1  -2   3 478.264 233.678  16
   1  -2   3 699.213 209.251   3
   1  -2   3 1061.08 295.037   8
   1   2   3 1355.19 276.229  16
   1   2   3 1410.43 318.020   7
  -1  -2  -3 598.106 223.014  14
   1   2   3 1316.95 280.995  15
   1  -2   3 770.803 273.832   9
   1   2   3 883.770 293.487  10
   1  -2   3 883.454 277.342  15
   1   2   4 46936.7 1497.83   7
   1  -2   4 46529.8 1434.48   8
   1  -2   4 45289.4 1505.41   9
  -1  -2  -4 43049.8 1385.29  14
   1  -2   4 51022.2 1503.06  16
   1  -2   4 50615.5 1469.86  15
   1   2   4 45901.2 1580.44  10
  -1   2  -4 47526.2 1399.65   5
  -1  -2  -4 46746.6 1579.00   6
  -1  -2  -4 46307.5 1590.33  11
  -1  -2  -4 45090.5 1114.08   1
   1  -2   4 47138.1 1114.18   3
   1   2   4 43137.5 1356.91  15
   1   2   4 47114.4 1518.90  16
  -1   2  -5 136.506 231.700  11
   1  -2   5 1184.56 410.020   8
  -1   2  -5 244.412 316.747   5
   1   2   5 2356.70 551.822   7
   1   2   5 1080.19 446.062  15
  -1  -2  -5-48.5700 385.505  11
   1   2   5 2283.93 394.286   2
   1  -2   5 981.521 393.360  15
   1  -2   5 1565.74 468.889  16
   1   2   5 1970.72 573.472  16
   1  -2   5 1261.86 378.276  10
  -1  -2  -5-217.647 325.719   6
   1  -2   5 2179.87 362.296   3
  -1  -2  -5-237.335 243.001   1
   1  -2   5 1721.13 502.555   9
  -1  -2  -5 554.296 478.704  14
   1   2   5 1444.85 501.124  10
   1  -2   6 8374.64 899.720   9
   1  -2   6 6195.01 757.832  15
  -1   2  -6 6331.69 751.958  14
   1   2   6 5300.33 738.710  10
  -1  -2  -6 6683.13 762.982  14
   1  -2   6 6994.90 685.023  10
  -1  -2  -6 5568.80 733.366  11
  -1   2  -6 5887.05 590.565  11
  -1   2  -6 6971.14 700.518   5
   1   2   6 6094.50 740.137  15
   1  -2   6 7284.61 798.981   8
   1   2   6 6016.13 788.420  16
   1  -2   6 6658.98 829.868  16
   1   2   6 6203.13 720.423   7
   1   2   7 416.226 432.653  16
  -1  -2  -7 123.556 404.362  14
   1  -2   7 943.796 458.613   8
   1  -2   7 436.670 415.130  16
   1   2   7 223.619 361.558   7
   1  -2   7-160.885 398.479   9
  -1  -2  -7 433.033 465.401  11
   1   2   7 176.541 422.398  15
   1   2   7-134.551 448.081  10
  -1   2  -7 82.5189 416.956  14
  -1   2  -7 515.088 394.340   5
   1  -2   7-303.091 403.765  15
   1  -2   8 40083.8 1900.13  15
   1   2   8 39017.7 2057.93  16
   1  -2   8 39869.3 1941.87   9
   1  -2   8 38751.2 1995.32  16
   1   2   8 33785.7 1705.70   7
  -1  -2  -8 40570.4 2112.97  11
  -1   2  -8 38124.1 1963.08  14
  -1  -2  -8 41410.9 2086.77  14
   1  -2   8 40542.4 1922.95   8
   1   2   8 35191.5 2024.56  10
   1   2   8 37489.4 1952.16  15
  -1   2  -8 41663.8 1698.52   5
   1  -2   9 795.724 675.909   9
  -1   2  -9 165.339 574.844  14
   1  -2   9 681.876 627.108  15
   1   2   9 635.426 662.966  10
   1  -2   9 1379.43 659.250  16
   1   2   9 72.8612 623.819  15
  -1   2 -10 4544.99 1013.92  14
   1  -2  10 4043.92 887.119   9
   1  -2  10 4601.36 954.268  15
   1  -2  10 3402.56 916.286  16
   1  -2  11 779.464 829.562   9
   1  -2  11-252.633 707.239  15
  -1   2 -11-131.376 736.303  14
   1  -2  11 414.545 729.334  16
  -1  -3   8 37878.7 1917.43  15
   1   3  -8 40087.6 1820.66   5
  -1  -3   8 40479.4 2113.59   9
   1   3  -7 1450.11 504.643   5
  -1  -3   7 2370.33 622.845   9
  -1  -3   7 1935.35 530.807  15
  -1  -3   6 15734.4 1178.00   8
  -1  -3   6 15745.8 1191.88   9
   1   3  -6 15801.7 1111.77   5
  -1  -3   6 15947.5 991.684   3
  -1  -3   6 16103.2 1049.78  15
   1   3  -6 15695.3 931.984   4
  -1  -3   5 1179.62 378.959   3
  -1  -3   5 674.575 372.591   9
  -1  -3   5 1110.74 334.684  15
   1   3  -5 1201.44 453.824   5
  -1  -3   5 888.206 388.901   8
   1   3  -5 1484.53 398.901   4
   1   3  -4 77029.7 1887.99   4
  -1  -3   4 75412.0 1918.51   3
  -1  -3   4 76072.0 2050.90   9
   1   3  -4 72056.1 2028.59   2
   1   3  -4 72810.4 2014.17   5
  -1  -3   4 72957.1 2033.39   1
  -1  -3   4 77196.5 1683.34  15
  -1  -3   4 77762.8 2165.74   8
  -1  -3   3 1779.25 348.204   9
   1   3  -3 2369.31 428.295   5
   1   3  -3 2053.76 372.958   4
  -1  -3   3 1522.28 277.775   6
   1   3  -3 1582.48 364.980   2
  -1  -3   3 1377.52 322.462   1
  -1  -3   3 1739.60 356.948   3
  -1  -3   3 1555.63 356.016   8
   1   3  -2 5334.63 521.142   2
  -1  -3   2 5052.84 504.960   8
   1   3  -2 5330.14 507.972   4
  -1  -3   2 5092.36 445.924   9
   1   3  -2 4890.08 467.116   7
  -1  -3   2 5201.29 507.227   1
  -1  -3   2 4479.32 417.294   6
  -1  -3   2 4266.80 478.027   3
   1   3  -2 5162.20 520.295   5
  -1  -3   1 2003.82 333.563   1
  -1  -3   1 1799.65 332.892   3
  -1  -3   1 2218.81 341.685   8
   1   3  -1 2042.03 322.618   7
   1   3  -1 2153.84 340.220   4
   1   3  -1 2140.53 335.358   2
   1   3  -1 2255.50 335.575   5
  -1  -3   1 2316.27 325.019   6
  -1  -3   0 56404.9 1345.98   8
  -1  -3   0 57667.9 1512.68   3
   1   3   0 56968.9 1486.94   4
  -1  -3   0 56064.3 1493.23   6
   1  -3   0 53576.2 1706.03   3
   1   3   0 58070.9 1525.29   2
   1   3   0 60528.4 1537.48   7
   1   3   0 56845.3 1334.08   5
  -1  -3   0 54995.2 1458.15   1
  -1   3  -1 563.573 205.305   7
   1   3   1 902.439 219.531   5
  -1  -3  -1 591.602 177.491   8
   1   3   1 381.423 204.907   2
  -1  -3  -1 465.812 209.588  11
  -1  -3  -1 979.495 266.948   3
   1   3   1 316.134 189.491  10
   1  -3   1 595.256 274.443   9
   1   3   1 899.920 258.061   4
   1  -3   1 726.840 262.372   1
  -1   3  -1 636.342 273.182   5
  -1   3  -1 797.224 270.815   2
   1   3   1 806.342 277.551   7
  -1   3  -1 668.706 249.068   4
   1  -3   1 793.873 296.180   8
  -1  -3  -1 579.902 219.831   1
  -1  -3  -1 549.993 232.613   6
   1  -3   1 472.288 225.570   3
   1   3   2 348.038 227.488  10
  -1  -3  -2 374.687 221.786   1
   1  -3   2 545.769 258.950   1
   1  -3   2 300.574 267.683   8
   1  -3   2 383.737 260.997   3
  -1   3  -2 427.932 285.646  12
  -1   3  -2 244.468 234.887   4
  -1  -3  -2 528.361 280.061   6
  -1  -3  -2 302.427 252.272   3
  -1   3  -2 599.832 253.848   2
  -1  -3  -2 456.760 243.518  11
  -1   3  -2 196.235 251.113   5
   1   3   2 359.780 243.701   7
   1   3   2 579.789 256.304   4
   1  -3   2 372.672 247.869   9
   1   3   2 677.217 248.176   2
   1   3   3 842.151 287.195   2
  -1  -3  -3 553.158 252.605   3
   1  -3   3 1068.24 310.807   3
   1  -3   3 760.157 315.263   8
   1  -3   3 1075.41 333.281   9
   1   3   3 1357.94 286.879  15
  -1   3  -3 742.862 264.142   4
   1   3   3 846.675 293.394   4
  -1  -3  -3 1064.35 276.469  14
   1  -3   3 970.193 280.671   1
   1  -3   3 879.541 346.973  15
   1   3   3 807.830 253.665  16
  -1   3  -3 442.455 300.219   5
  -1  -3  -3 1046.98 274.388   1
  -1   3  -3 1451.68 416.599  12
   1  -3   3 693.746 214.402  16
   1   3   3 961.207 361.788   7
  -1  -3  -3 771.110 309.632  11
  -1   3  -3 962.535 296.025  13
   1   3   3 1024.98 344.336  10
  -1   3  -3 690.365 254.413   2
  -1  -3  -3 639.985 322.808   6
   1  -3   4 31724.0 1334.94  15
   1  -3   4 34433.7 1299.19  16
  -1   3  -4 33844.7 1377.79   5
  -1   3  -4 30574.9 1131.41   4
  -1  -3  -4 32842.8 1220.14   1
   1  -3   4 33492.5 1445.79   9
   1   3   4 34865.1 1433.91  16
   1  -3   4 38708.3 1326.27   3
   1   3   4 33090.0 1505.91  10
  -1  -3  -4 31422.2 1328.59  14
   1  -3   4 34359.5 1483.17   8
   1   3   4 35559.4 1543.94   7
   1  -3   4 34033.5 1235.05   1
  -1   3  -4 34562.4 1479.93  12
   1   3   4 32927.5 1230.57   2
  -1  -3  -4 30366.7 1417.61  11
   1   3   4 33726.5 1256.25  15
  -1  -3  -4 31976.4 1499.33   6
  -1   3  -4 30280.1 1283.10  13
  -1   3  -4 32921.7 1184.96   2
  -1  -3  -5 3208.24 575.988   6
  -1   3  -5 3095.92 439.837   4
  -1   3  -5 3412.28 540.868   5
   1   3   5 3465.42 533.884  15
   1  -3   5 3135.33 684.658  15
   1   3   5 3772.34 602.135  16
   1   3   5 3300.44 467.093   2
   1   3   5 3542.87 606.853   7
   1  -3   5 2416.14 420.962   1
  -1   3  -5 2765.31 564.962  12
  -1  -3  -5 3415.28 626.646  11
   1   3   5 3047.22 582.804  10
  -1   3  -5 3111.29 519.104  13
   1  -3   5 3168.58 504.483  16
   1  -3   5 3685.95 576.779   8
  -1  -3  -5 3395.96 458.183   1
  -1   3  -5 3294.68 465.157   2
  -1  -3  -5 2950.41 538.757  14
   1  -3   5 3360.12 564.723   9
  -1   3  -6 1171.33 512.653  12
   1  -3   6 1218.30 465.965  15
   1  -3   6 808.205 449.428   8
   1   3   6 1940.73 558.862  16
  -1  -3  -6-34.6590 433.331  11
  -1  -3  -6 327.930 411.056   6
   1   3   6 1884.95 576.188   7
   1   3   6 1704.04 585.667  10
  -1   3  -6 1170.06 461.675  14
  -1   3  -6 1949.41 548.109   5
   1   3   6 1050.45 459.314  15
   1  -3   6 1045.95 480.225   9
   1  -3   6 446.504 400.758  16
  -1   3  -7-444.776 491.144   5
   1   3   7 581.214 478.605   7
   1  -3   7-525.665 486.507   8
   1  -3   7 301.988 497.841   9
   1  -3   7 443.382 423.042  15
   1   3   7 685.134 511.620  15
  -1  -3  -7 280.576 506.411  11
  -1   3  -7 1157.40 516.009  14
   1  -3   7 122.412 408.859  16
   1   3   7 898.447 562.370  10
  -1   3  -8 7825.51 1045.40  14
   1  -3   8 6608.37 937.224  16
   1   3   8 7826.54 1071.41  15
   1  -3   8 6058.39 868.665  15
  -1  -3  -8 7380.54 1150.78  11
   1  -3   8 7039.03 991.683   9
   1   3   8 6980.84 1154.95  10
   1   3   8 6551.51 1015.52   7
   1  -3   8 5525.89 919.061   8
  -1   3  -8 7673.64 923.495   5
   1  -3   9 2105.35 740.143  16
  -1   3  -9 2821.18 736.099   5
   1  -3   9 2082.99 763.038   9
   1  -3   9 2704.74 807.127   8
   1  -3   9 3166.89 764.094  15
  -1   3  -9 1941.34 737.862  14
   1  -3  10 1259.26 735.250  16
   1  -3  10 2604.26 851.709   9
  -1   3 -10 1484.32 847.605  12
   1  -3  10 1720.45 750.022  15
  -1   3 -10 1355.28 806.659  14
   1  -3  11-111.094 674.660  16
   1  -3  11 704.923 857.467   9
   1  -3  11 239.080 792.085  15
  -1   3 -11-203.858 728.990  14
  -1   3 -11-806.131 814.914  12
  -1   3 -12 2629.94 1069.12  12
   1  -3  12 1391.25 974.722   9
   1  -3  12 1398.36 951.031  15
   1   4  -9 2377.29 779.813   5
  -1  -4   9 3363.23 897.526   9
  -1  -4   8 1328.43 700.057   8
  -1  -4   8 861.684 611.423   9
   1   4  -8 1186.23 691.018   5
  -1  -4   8 2038.69 629.654  15
  -1  -4   7-395.481 565.153   9
  -1  -4   7 260.831 519.948   8
   1   4  -7 366.039 554.312   5
  -1  -4   7 331.494 434.152  15
   1   4  -6 2016.65 527.724   4
  -1  -4   6 1617.98 532.953   3
  -1  -4   6 1606.12 565.859   9
   1   4  -6 1776.71 619.054   5
  -1  -4   6 1811.27 487.665  15
  -1  -4   6 859.231 507.342   8
   1   4  -5 12901.8 959.416   4
  -1  -4   5 12746.2 1015.24   9
  -1  -4   5 13170.9 968.997   3
  -1  -4   5 11706.1 1004.23   1
   1   4  -5 12405.0 1042.70   5
  -1  -4   5 12428.9 1073.48   8
  -1  -4   5 13702.5 863.024  15
   1   4  -5 14210.0 1087.10   2
   1   4  -4 4895.22 733.499   5
   1   4  -4 5570.64 691.507   4
  -1  -4   4 4839.19 687.593   8
  -1  -4   4 6256.33 551.485  15
  -1  -4   4 5537.36 724.355   1
  -1  -4   4 5226.20 692.849   3
   1   4  -4 4646.10 652.938   2
  -1  -4   4 5185.69 655.702   9
  -1  -4   3 1362.07 400.073   3
   1   4  -3 2026.03 463.798   5
   1   4  -3 53.8362 374.101   7
  -1  -4   3 1193.66 396.917   1
   1   4  -3 980.068 370.289   2
  -1  -4   3 1177.84 325.570   9
  -1  -4   3 1926.18 355.674   6
   1   4  -3 1332.65 401.211   4
  -1  -4   3 1621.33 428.768   8
  -1  -4   2 18357.7 925.419   9
   1   4  -2 16137.7 1017.96   2
  -1  -4   2 18199.2 1096.12   8
  -1  -4   2 21503.7 1044.13   6
  -1  -4   2 21569.9 1190.11   3
   1   4  -2 19875.6 1097.38   5
   1   4  -2 20273.5 1125.52   4
   1   4  -2 16319.4 933.161   7
  -1  -4   2 18240.5 1096.12   1
   1   4  -1 7628.26 670.113   7
  -1  -4   1 8053.12 716.118   1
  -1  -4   1 7519.37 691.770   3
   1   4  -1 8743.77 757.565   4
   1   4  -1 8499.01 708.242   5
  -1  -4   1 7203.36 634.682   8
   1   4  -1 8669.68 546.423  12
  -1  -4   1 7946.74 652.861   6
   1   4  -1 8553.18 731.007   2
  -1  -4   1 8039.95 527.554   9
  -1  -4   0 28769.4 1271.58   3
   1  -4   0 29895.5 1513.48   8
   1  -4   0 27227.2 1406.11   1
  -1   4   0 28724.3 1379.95   2
   1   4   0 30416.3 1307.37   2
  -1  -4   0 27858.4 1146.73   8
  -1   4   0 27140.8 1315.76   4
   1   4   0 28455.9 997.570  10
  -1   4   0 28375.9 1298.77   7
  -1  -4   0 29213.7 1268.64   1
   1   4   0 29164.1 1166.09   5
   1   4   0 29650.6 1274.46   4
  -1  -4   0 28283.0 954.114  11
  -1  -4   0 28167.4 1246.17   6
   1  -4   0 26588.8 1362.84   3
   1   4   0 29340.8 1252.43   7
   1   4   1 3235.55 509.733   4
  -1   4  -1 3682.52 548.086   2
  -1   4  -1 3548.82 535.789   4
   1   4   1 3804.47 521.830   2
  -1  -4  -1 3447.73 424.830  11
   1  -4   1 2865.63 529.895   8
   1   4   1 3563.78 453.199  10
   1  -4   1 3406.29 543.027   1
  -1  -4  -1 3348.05 531.233   6
   1   4   1 4008.47 559.841   7
  -1   4  -1 3236.90 434.191   7
  -1  -4  -1 3822.67 508.112   1
   1   4   1 3855.13 491.515   5
   1  -4   1 3196.72 519.062   3
  -1   4  -1 3156.34 534.803   5
  -1  -4  -1 3395.60 521.775   3
  -1  -4  -1 3538.25 415.768   8
   1  -4   1 2889.18 471.990   9
   1  -4   2 12391.8 978.054   8
  -1  -4  -2 13048.4 946.848   3
   1   4   2 14786.4 963.689   4
  -1  -4  -2 15217.6 761.142   8
   1  -4   2 14116.7 995.354   1
  -1   4  -2 11723.7 870.745   4
  -1  -4  -2 14186.8 901.355  11
  -1   4  -2 12004.2 724.122   7
   1   4   2 14507.7 917.858  10
  -1  -4  -2 11993.9 949.641   6
   1   4   2 14574.0 947.269   5
  -1   4  -2 11916.3 877.930   2
   1  -4   2 13328.1 943.875   3
   1  -4   2 13321.9 925.728   9
  -1   4  -2 13412.0 1003.74  12
   1   4   2 14866.5 1035.23   7
  -1   4  -2 12399.7 926.086   5
   1   4   2 14545.8 933.932   2
  -1  -4  -2 13735.1 904.018   1
  -1   4  -3 70.2654 306.764   4
   1  -4   3-55.4314 371.458   9
   1   4   3 466.461 337.376   4
  -1   4  -3 1574.21 446.867   2
  -1   4  -3 384.865 235.538   7
  -1  -4  -3 663.138 257.640   8
   1  -4   3 354.725 351.661   8
   1   4   3 986.247 266.722  15
   1   4   3 1070.64 371.415   2
  -1   4  -3 576.777 398.500   5
  -1  -4  -3 528.694 363.011   6
   1   4   3 1201.44 441.747  10
  -1   4  -3 94.1244 396.236  12
  -1  -4  -3 1022.51 380.143  11
   1  -4   3 1223.63 401.690   1
  -1  -4  -3 1011.18 394.458   3
   1   4   3 519.175 395.535   7
   1  -4   3 1159.35 293.734  16
  -1  -4  -3 1173.60 389.669   1
   1  -4   3 692.787 332.955   3
   1  -4   4 34165.1 1668.54  15
   1  -4   4 37931.4 1476.17   3
  -1   4  -4 35243.1 1418.85   4
  -1  -4  -4 35560.5 1437.82   1
  -1   4  -4 34321.7 1427.44   2
  -1   4  -4 34826.2 1571.02  12
   1  -4   4 36757.9 1648.49   8
  -1  -4  -4 35780.4 1712.06   6
  -1  -4  -4 37579.5 1678.72  11
  -1   4  -4 34708.3 1579.83   5
   1   4   4 35852.2 1698.46  10
   1  -4   4 36386.8 1322.19  16
   1   4   4 36117.8 1321.76  15
   1   4   4 37434.6 1491.71   2
  -1   4  -4 33488.7 1469.17  13
  -1  -4  -4 34562.5 1644.53   3
   1  -4   4 36641.3 1466.67   1
   1  -4   4 35940.9 1567.18   9
   1   4   4 36904.9 1729.27   7
   1  -4   5 11335.5 888.696   1
   1   4   5 12175.5 1076.66   7
  -1  -4  -5 11042.3 830.309   1
   1   4   5 12600.4 913.358  15
   1  -4   5 11281.6 1006.20   8
  -1  -4  -5 10822.2 1034.98   6
  -1   4  -5 12552.5 883.805   4
   1  -4   5 12299.3 893.983  16
   1   4   5 12668.9 914.722   2
  -1   4  -5 11719.8 1019.40  12
   1  -4   5 11047.8 977.784  15
  -1   4  -5 12354.3 920.655   2
  -1  -4  -5 11546.3 1056.23  11
   1  -4   5 11828.7 1044.52   9
   1   4   5 11454.4 1068.36  10
   1  -4   5 11004.4 830.386   3
  -1   4  -5 10450.0 918.821  13
  -1   4  -5 11802.5 1037.76   5
   1  -4   6 5506.97 831.604   9
  -1   4  -6 4445.39 817.707  12
   1   4   6 4750.10 836.249  10
   1   4   6 4836.74 699.660  15
   1   4   6 4299.79 755.717   7
  -1  -4  -6 4317.88 558.029   1
   1  -4   6 5664.60 701.809  16
  -1  -4  -6 3068.62 625.909   6
   1  -4   6 5843.23 843.074   8
  -1  -4  -6 4674.43 811.203  11
  -1   4  -6 5838.47 852.641   5
   1  -4   6 4826.87 708.415  15
  -1   4  -6 3588.31 727.352  13
  -1   4  -6 4161.46 669.456  14
   1  -4   7 7131.42 885.425  15
   1  -4   7 7834.16 990.183   9
   1  -4   7 6797.64 984.190   8
   1  -4   7 6689.99 900.999  16
  -1   4  -7 6442.52 914.672  13
  -1   4  -7 6985.11 855.918  14
  -1   4  -7 6849.02 942.054   5
  -1   4  -7 6426.48 1003.23  12
  -1  -4  -7 6503.92 1053.77  11
   1   4   7 6267.74 962.435  10
   1   4   7 6836.44 877.635  15
   1   4   7 6033.35 896.710   7
   1  -4   8 14241.5 1352.67   8
  -1   4  -8 13747.7 1334.11  13
   1  -4   8 15102.2 1313.16  15
   1  -4   8 17174.7 1389.90  16
  -1   4  -8 15352.1 1458.84  12
  -1   4  -8 15505.1 1351.90   5
  -1   4  -8 11678.5 1196.21  14
   1  -4   8 14168.4 1368.05   9
   1  -4   9 6054.38 1078.85   9
  -1   4  -9 6210.92 1044.35  14
  -1   4  -9 5215.35 983.432   5
  -1   4  -9 6386.42 1081.67  13
   1  -4   9 5302.23 979.491  16
  -1   4  -9 4716.50 1018.01  12
   1  -4   9 5655.67 1110.94   8
   1  -4   9 5972.57 975.683  15
   1  -4  10-167.273 618.623  16
   1  -4  10 146.743 753.158   8
  -1   4 -10 1368.13 795.385  14
  -1   4 -10 752.945 722.027   5
  -1   4 -10 113.520 822.170  12
   1  -4  10 679.107 777.146  15
  -1   4 -10 214.159 657.491  13
   1  -4  10-119.634 782.105   9
   1  -4  11 4827.30 1087.51  15
  -1   4 -11 2648.23 1039.10  12
   1  -4  11 5031.53 1070.35   9
   1  -4  11 4640.67 1074.87  16
  -1   4 -11 4519.15 1156.14  14
  -1   4 -11 3000.22 1001.00  13
   1  -4  12 3835.68 1244.17   9
  -1   4 -12 3948.84 1168.52  12
  -1   4 -12 2239.68 958.550  13
   1  -4  12 4652.72 1373.03  15
   1   5  -9 1323.81 803.141   5
  -1  -5   9 1929.36 833.309   9
   1   5  -8 10039.1 1250.10   5
  -1  -5   8 10220.8 1300.00   8
  -1  -5   8 11519.2 1319.72   9
   1   5  -7 6437.90 1038.11   5
  -1  -5   7 8957.22 1204.78   8
  -1  -5   7 7496.49 1025.14   9
  -1  -5   6 14906.9 1256.30   9
   1   5  -6 15160.8 1155.20   4
  -1  -5   6 14080.7 1153.80   3
   1   5  -6 14348.1 1301.92   5
  -1  -5   6 14710.4 1323.44   1
  -1  -5   6 13823.5 1300.33   8
   1   5  -6 15006.1 1313.70   2
  -1  -5   5 5709.45 835.745   1
   1   5  -5 6311.02 898.867   5
   1   5  -5 6857.67 823.425   4
  -1  -5   5 5588.32 867.731   8
   1   5  -5 6899.17 914.443   2
  -1  -5   5 5671.83 765.403   3
  -1  -5   5 5909.16 787.102   9
   1   5  -4 48232.6 2031.08   2
  -1  -5   4 45201.1 1928.75   1
  -1  -5   4 44380.4 1953.43   8
   1   5  -4 48330.0 1914.95   4
  -1  -5   4 47054.1 1899.57   3
   1   5  -4 46497.1 1990.24   5
  -1  -5   4 46552.6 1798.46   9
  -1  -5   3 10785.8 989.389   8
   1   5  -3 11661.9 1017.80   4
  -1  -5   3 11409.9 883.465   9
   1   5  -3 11083.0 944.704   7
   1   5  -3 11337.8 937.231  12
  -1  -5   3 11293.0 823.077   6
  -1  -5   3 10652.3 974.521   1
   1   5  -3 11420.4 1042.73   5
  -1  -5   3 11178.6 982.999   3
   1   5  -3 10749.0 1004.39   2
  -1  -5   2 41562.5 1562.92   6
  -1  -5   2 40330.2 1703.39   8
   1   5  -2 40621.7 1733.38   4
   1   5  -2 42321.8 1807.38   2
   1   5  -2 40075.2 1701.52   5
  -1  -5   2 37998.0 1709.06   1
  -1  -5   2 41563.0 1423.85   9
  -1  -5   2 39981.7 1731.24   3
   1   5  -2 41193.2 1523.43  12
   1   5  -2 44748.7 1739.05   7
   1   5  -1 22981.4 1343.25   2
  -1  -5   1 22663.6 1257.98   8
   1   5  -1 24259.3 1364.29   4
   1   5  -1 23083.4 1287.79   5
   1   5  -1 22105.6 1245.47   7
  -1  -5   1 23848.2 1285.85   6
   1   5  -1 23838.8 1227.15  12
  -1  -5   1 23178.2 1338.22   3
  -1  -5   1 21527.2 1281.55   1
  -1  -5   1 22613.2 992.379   9
   1  -5   0 74711.1 2596.92   8
   1  -5   0 70177.7 2507.32   1
   1   5   0 74563.3 2327.07   4
  -1  -5   0 74899.6 2288.93   1
  -1  -5   0 76422.4 2364.99   3
   1   5   0 73405.3 2287.14   7
  -1   5   0 71932.4 2453.37   2
   1  -5   0 66325.6 2404.77   3
  -1  -5   0 71913.1 2067.62   8
  -1  -5   0 76260.0 1828.66  11
  -1   5   0 72094.5 2266.96   7
   1   5   0 75848.6 1820.98  10
   1   5   0 73847.4 2334.67   2
   1   5   0 74867.3 2149.35   5
  -1  -5   0 77545.8 2324.65   6
   1  -5   1 13280.8 1115.01   8
  -1  -5  -1 18264.3 1055.88   8
  -1   5  -1 12701.6 1025.79   4
  -1   5  -1 13417.9 1094.67   2
   1  -5   1 12710.4 1063.02   1
   1   5   1 17507.0 1192.24   4
   1   5   1 15509.9 977.153  10
   1   5   1 15166.3 1129.50   2
  -1   5  -1 13221.0 1129.61   5
  -1  -5  -1 18228.0 1063.77  11
  -1  -5  -1 15583.2 1163.41   6
   1   5   1 15950.9 1161.35   7
  -1  -5  -1 18010.5 1216.76   3
   1  -5   1 13619.0 1066.17   3
  -1  -5  -1 16848.9 1160.63   1
  -1   5  -1 12989.3 925.571   7
   1  -5   1 13616.9 1022.68   9
   1   5   1 18563.3 1152.11   5
  -1  -5  -2 37683.5 1381.63   8
  -1   5  -2 32958.3 1576.16   4
   1   5   2 36405.5 1641.55   4
   1  -5   2 34643.3 1627.98   3
  -1   5  -2 34444.9 1652.48   2
   1   5   2 36800.8 1670.32   2
  -1  -5  -2 37895.3 1668.02   1
   1  -5   2 35106.1 1717.26   8
   1  -5   2 34775.1 1551.52   9
  -1  -5  -2 36762.4 1693.10   3
   1   5   2 37429.6 1728.71   5
  -1  -5  -2 32498.0 1687.32   6
   1   5   2 35168.8 1723.96   7
  -1   5  -2 32248.4 1367.31   7
  -1   5  -2 35241.3 1680.20   5
  -1  -5  -2 35702.9 1501.40  11
   1   5   2 36321.3 1523.29  10
   1  -5   2 34375.6 1644.15   1
  -1  -5  -3 42420.0 1766.77  11
   1  -5   3 39959.1 1890.76   8
   1   5   3 39452.8 1736.80   4
  -1   5  -3 37983.6 1669.10   4
   1   5   3 42998.5 1813.17   2
  -1   5  -3 39767.9 1756.47   2
   1  -5   3 40853.0 1797.36   1
  -1  -5  -3 41731.0 1848.59   3
  -1  -5  -3 41534.3 1947.09   6
   1  -5   3 42051.5 1767.52   3
   1   5   3 42848.0 1950.63   7
   1   5   3 42652.0 1799.71  10
  -1   5  -3 42257.3 1873.18   5
  -1   5  -3 43180.3 1902.92  12
   1  -5   3 43607.1 1779.96   9
  -1  -5  -3 42901.3 1775.27   1
   1  -5   4 50157.3 1933.37   3
  -1  -5  -4 54430.6 2308.31   3
   1  -5   4 47230.7 2101.99   8
   1   5   4 52731.2 2010.54   2
  -1  -5  -4 50123.6 1904.51   1
  -1   5  -4 54883.1 2166.55  12
  -1  -5  -4 43837.6 2160.57   6
  -1  -5  -4 56515.7 2192.49  11
  -1   5  -4 49521.4 1967.48   2
   1   5   4 54237.4 2211.64  10
   1  -5   4 53035.0 2024.83   1
  -1   5  -4 49644.3 2076.21   5
  -1   5  -4 47408.5 1861.82   4
   1  -5   4 51064.4 1998.39   9
   1   5   4 52526.8 2272.63   7
   1   5   5 8462.29 1038.26   7
   1  -5   5 8832.84 1038.65   8
   1  -5   5 10343.5 1033.17   9
  -1   5  -5 8762.75 937.447   2
  -1  -5  -5 8361.49 812.141   1
  -1  -5  -5 6850.37 903.534   6
   1   5   5 8415.09 908.380   2
  -1   5  -5 8533.72 871.367   4
   1  -5   5 8878.92 940.917   1
  -1  -5  -5 8532.66 1043.93  11
   1   5   5 9239.86 1025.86  10
  -1   5  -5 9198.84 1057.85   5
   1  -5   5 9233.19 899.332   3
  -1   5  -5 8468.48 1015.17  12
   1   5   6 12778.3 1247.01   7
   1  -5   6 14839.5 1297.10   9
   1  -5   6 12229.2 1206.68   8
  -1  -5  -6 10116.3 823.963   1
  -1   5  -6 14469.1 1341.50  12
  -1   5  -6 14046.5 1305.09   5
   1   5   6 12281.7 1246.35  10
   1  -5   7 18711.7 1565.98   8
   1  -5   7 20979.5 1612.85   9
  -1   5  -7 19763.3 1583.10  12
  -1   5  -7 19031.8 1560.22   5
   1  -5   8 10529.1 1316.20   9
  -1   5  -8 7995.06 1234.94  12
   1  -5   8 8546.44 1202.00   8
  -1   5  -8 8444.00 1167.04   5
  -1   5  -9 3321.26 963.772   5
  -1   5  -9 1851.19 961.533  12
   1  -5   9 766.479 745.845   9
   1  -5   9 1029.36 817.610   8
  -1   5 -10 1267.25 850.278   5
   1  -5  10 1326.72 887.602   9
   1  -5  10 116.914 811.412   8
  -1   5 -10 2639.67 1077.72  12
   1  -5  11 4572.55 1482.67   9
  -1   5 -11 6836.06 1549.48  12
   1  -5  12 1007.69 1017.17   9
  -1   5 -12 167.900 1012.12  12
   1   6  -9-1799.97 949.428   5
  -1  -6   9 204.793 820.252   8
   1   6  -9 458.639 847.544  12
  -1  -6   9 381.733 763.607   9
   1   6  -8 1244.89 931.709   5
  -1  -6   8 1061.65 805.451   8
  -1  -6   8 1294.20 827.208   9
   1   6  -8 3177.16 1084.70  12
  -1  -6   7 3762.45 932.326   8
  -1  -6   7 4417.96 889.627   9
   1   6  -7 5724.51 1049.25  12
   1   6  -7 4188.17 956.366   5
  -1  -6   6-563.771 603.187   9
   1   6  -6 146.807 591.530   4
   1   6  -6 371.889 683.275  12
   1   6  -6 737.503 630.656   2
  -1  -6   6 1438.20 760.382   8
  -1  -6   6 1089.35 712.958   1
   1   6  -6 945.250 731.475   5
  -1  -6   6 113.169 559.820   3
  -1  -6   5 116.283 613.778   1
  -1  -6   5 748.970 527.394   9
   1   6  -5 702.892 626.722   2
  -1  -6   5 58.3393 541.209   8
   1   6  -5 738.044 593.951   4
   1   6  -5 532.656 695.551   5
   1   6  -5 992.182 633.274  12
  -1  -6   5 377.791 558.035   3
   1   6  -4 1178.86 658.172   5
  -1  -6   4 1061.36 510.628   9
   1   6  -4 1189.73 595.764   4
  -1  -6   4 1041.71 617.139   8
  -1  -6   4 83.3473 577.527   1
   1   6  -4 689.848 580.322  12
   1   6  -4 176.715 579.438   2
  -1  -6   4 732.322 592.228   3
   1   6  -3 20709.0 1459.39   5
  -1  -6   3 20932.0 1449.68   3
  -1  -6   3 18707.4 1413.12   8
  -1  -6   3 21017.1 1463.21   1
   1   6  -3 20689.5 1373.34  12
   1   6  -3 19472.8 1399.09   4
   1   6  -3 20563.2 1487.32   2
  -1  -6   3 22108.9 1273.47   9
   1   6  -2-38.4205 513.302   5
  -1  -6   2 800.481 538.019   1
  -1  -6   2 506.601 485.303   8
   1   6  -2-675.255 514.044   7
   1   6  -2 337.149 490.881   2
  -1  -6   2 405.529 422.345   6
   1   6  -2 110.622 505.543   4
  -1  -6   2-740.074 538.134   3
   1   6  -1 1531.75 597.289   5
  -1  -6   1 1328.32 518.747   6
   1   6  -1 1476.43 585.531   4
  -1  -6   1 870.414 464.427   8
   1   6  -1 1374.56 526.831   7
  -1  -6   1 788.604 508.798   3
   1   6  -1 1381.88 586.445   2
  -1  -6   1 1381.57 558.027   1
   1   6   0 1042.43 549.297   4
  -1  -6   0 1233.21 553.731   1
   1   6   0 1759.89 607.633   2
   1   6   0 1077.58 546.960   7
  -1  -6   0 1105.82 496.443   6
  -1  -6   0 1294.55 557.867   3
   1   6   0 2611.64 664.671   5
  -1  -6   0 1532.50 512.688   8
   1   6   1 9568.20 1018.76   7
  -1   6  -1 7243.16 869.367   7
   1  -6   1 8801.39 1064.57   8
  -1  -6  -1 9625.23 882.232   8
  -1   6  -1 9414.25 1064.13   2
   1   6   1 10371.4 1039.80   2
   1  -6   1 8293.43 1011.93   3
  -1   6  -1 7971.92 980.819   4
   1  -6   1 8256.17 1021.27   1
  -1  -6  -1 8241.17 963.771   6
  -1  -6  -1 9310.81 1007.85   3
  -1  -6  -1 10783.5 1057.72   1
   1   6   1 10033.2 1009.72   4
  -1   6  -1 10392.6 1153.56   5
   1   6   1 10428.7 1046.38   5
   1  -6   1 9365.07 939.176   9
  -1   6  -2 1870.89 651.647   2
   1  -6   2 1667.95 642.590   8
  -1  -6  -2 2012.67 494.256   8
   1   6   2 1953.43 518.353  10
   1   6   2 1402.25 577.508   2
   1  -6   2 1438.97 591.739   3
  -1   6  -2 1823.67 618.538   4
   1  -6   2 1324.88 547.203   9
   1   6   2 1853.12 604.277   7
  -1   6  -2 909.432 624.774   5
   1   6   2 1784.08 647.498   4
   1  -6   2 2224.07 649.836   1
  -1  -6  -2 1634.13 598.832   6
  -1  -6  -2 2087.07 675.724   3
  -1  -6  -2 1600.53 569.057   1
  -1   6  -2 1917.86 545.946   7
   1  -6   3 406.845 483.313   9
  -1   6  -3 934.220 551.399   4
   1  -6   3 305.677 536.661   8
  -1   6  -3 1738.30 702.681   5
   1   6   3 1306.51 635.195   7
   1   6   3 1126.55 535.960   2
   1  -6   3 926.992 558.931   3
  -1   6  -3 1386.45 624.538   2
  -1  -6  -3 241.238 553.132   6
  -1  -6  -3 739.998 544.420   1
   1  -6   3 1020.38 582.667   1
   1   6   3 1070.73 619.184   4
   1   6   3 1822.42 584.419  10
  -1  -6  -3 1744.83 667.604   3
  -1   6  -3 1686.16 734.010  12
   1  -6   4 10987.8 1200.50   8
  -1   6  -4 9773.48 1049.92   4
   1   6   4 9553.77 1034.32   2
  -1  -6  -4 9248.44 982.045   1
   1   6   4 11970.5 1241.99   7
   1  -6   4 11137.9 1141.46   1
  -1   6  -4 11767.5 1259.84  12
  -1   6  -4 10740.6 1148.47   2
   1   6   4 11525.9 1173.26  10
  -1   6  -4 10714.8 1177.59   5
  -1  -6  -4 8520.75 1043.57   6
   1  -6   4 11267.9 1082.13   9
   1  -6   4 11008.4 1100.99   3
   1  -6   5 2412.80 811.096   8
  -1   6  -5 1897.69 651.379   4
  -1   6  -5 1634.01 792.984  12
   1   6   5 1790.53 635.151   2
   1   6   5 2662.12 789.879   7
  -1  -6  -5 2400.68 704.048   6
   1   6   5 1938.21 663.391  10
  -1  -6  -5 2017.44 552.597   1
   1  -6   5 2012.49 708.025   3
   1  -6   5 1170.28 703.789   1
   1  -6   5 1383.65 665.664   9
  -1   6  -5 860.087 628.480   2
  -1   6  -5 2436.35 812.358   5
   1  -6   6 8261.38 1194.32   8
  -1   6  -6 7575.22 1135.04  12
   1  -6   6 8764.77 1102.01   9
  -1   6  -6 7097.89 963.641   2
  -1   6  -6 8719.54 1132.52   5
   1  -6   7-20.2831 632.106   9
  -1   6  -7 1217.21 897.608  12
   1  -6   7-1020.35 793.260   8
  -1   6  -7-551.978 811.337   5
   1  -6   8 16984.9 1741.56   8
  -1   6  -8 22213.8 1943.45  12
  -1   6  -8 18829.5 1750.23   5
   1  -6   8 18687.1 1704.76   9
  -1   6  -9 947.654 881.706   5
   1  -6   9-384.120 777.121   9
   1  -6   9-1737.22 981.542   8
  -1   6  -9-2.14742 930.171  12
  -1   6 -10 11332.5 1702.65  12
   1  -6  10 6761.42 1398.12   8
  -1   6 -10 9430.95 1485.49   5
   1  -6  10 8533.53 1413.71   9
   1  -6  11-300.316 984.411   9
  -1   6 -11 150.662 914.440   5
   1  -6  11-1853.63 1229.02   8
  -1   6 -11 134.777 1105.86  12
   1  -6  12 7988.98 1728.07   9
  -1   6 -12 9029.23 1673.55  12
   1   7 -10 5762.57 1338.76   5
  -1  -7   9 869.037 925.325   8
  -1  -7   9 1675.46 911.703   9
   1   7  -9 1982.91 1095.83   5
   1   7  -9 791.069 1000.14  12
   1   7  -8 3822.46 1108.32   5
  -1  -7   8 4860.12 1093.90   9
   1   7  -8 6507.41 1275.58  12
  -1  -7   8 5520.97 1219.68   8
   1   7  -7 8912.48 1378.67  12
  -1  -7   7 8798.77 1380.44   8
   1   7  -7 6121.37 1251.55   5
  -1  -7   7 7647.44 1215.28   9
   1   7  -6 7208.90 1213.67   5
  -1  -7   6 8223.14 1154.34   9
   1   7  -6 8231.06 1171.78   4
  -1  -7   6 10043.7 1394.30   1
   1   7  -6 9629.18 1322.76  12
  -1  -7   6 7100.84 1145.02   8
   1   7  -6 5816.84 1130.38   2
  -1  -7   6 9049.92 1199.62   3
  -1  -7   5 4209.84 841.357   9
  -1  -7   5 2241.49 866.022   8
   1   7  -5 3165.26 871.975   4
   1   7  -5 2482.06 852.542   5
   1   7  -5 2818.40 914.963   2
  -1  -7   5 2001.76 750.132   1
  -1  -7   5 2860.70 821.361   3
   1   7  -4 7552.00 1163.65   5
  -1  -7   4 8344.92 1096.72   1
   1   7  -4 6139.92 1014.93   4
  -1  -7   4 6102.28 1046.33   8
   1   7  -4 6463.23 1083.05   2
  -1  -7   4 7430.58 1082.92   3
   1   7  -3 1369.08 783.169   5
   1   7  -3 1662.35 769.807   2
  -1  -7   3 2396.41 755.809   8
  -1  -7   3 2876.02 764.812   1
  -1  -7   3 2210.91 761.780   3
   1   7  -3 2626.90 772.463   4
  -1  -7   2 8102.45 1119.33   1
   1   7  -2 6052.32 1005.84   4
   1   7  -2 5808.14 1008.68   2
  -1  -7   2 6599.21 990.099   8
  -1  -7   2 6053.98 1023.64   3
   1   7  -2 7919.24 1063.04   5
  -1  -7   1 1151.34 709.117   3
   1   7  -1 1457.74 711.888   2
  -1  -7   1 712.232 578.807   1
  -1  -7   1 175.236 491.297   6
  -1  -7   1 611.729 540.419   8
   1   7  -1 838.771 682.809   5
   1   7  -1 603.103 573.620   7
   1   7  -1 341.973 606.556   4
  -1  -7   0 3180.85 709.147   8
   1   7   0 3554.13 810.655   7
   1   7   0 3365.28 853.957   4
   1   7   0 2538.93 787.987   5
   1   7   0 3325.88 787.734   2
  -1  -7   0 3357.60 869.850   3
  -1  -7   0 3332.15 723.010   6
  -1  -7   0 3532.65 786.357   1
   1   7   1 1885.96 691.856   7
   1  -7   1 1459.56 781.512   8
  -1  -7  -1 1134.12 599.120   8
  -1  -7  -1 906.872 603.797   6
   1  -7   1 231.993 673.903   3
   1  -7   1 380.609 650.568   1
  -1  -7  -1 997.003 621.768   1
  -1   7  -1 1205.77 693.521   7
   1   7   1 990.908 682.838   4
  -1   7  -1 1881.23 832.465   2
  -1  -7  -1-152.327 593.982   3
   1   7   1 1434.62 723.456   5
   1   7   1 410.107 565.018   2
   1   7   2 1752.13 742.744   2
   1  -7   2 1214.10 742.644   8
  -1   7  -2 1712.43 777.496   2
   1   7   2 1149.73 687.442   4
  -1  -7  -2 1502.63 663.623   1
  -1  -7  -2 3050.83 784.657   6
  -1   7  -2 2189.14 816.147   5
  -1  -7  -2 2017.59 772.563   3
   1   7   2 1610.38 715.702   7
   1  -7   2 618.734 683.923   3
   1  -7   2 2050.37 777.506   1
  -1   7  -2 714.115 705.789   4
   1  -7   3 783.665 669.344   8
  -1   7  -3 352.180 628.019   4
  -1   7  -3-748.659 764.588   5
  -1   7  -3 176.486 641.021   2
   1   7   3-311.988 664.295   4
   1   7   3-148.714 622.513   2
   1  -7   3-767.946 726.745   3
  -1  -7  -3-991.101 646.525   6
  -1  -7  -3 595.222 718.745   3
  -1  -7  -3 420.731 551.220   1
   1   7   3-247.309 633.601   7
   1  -7   3-1530.74 825.193   1
   1  -7   4 2977.67 785.230   9
  -1  -7  -4 1856.06 645.325   1
   1   7   4 2076.96 806.521   7
  -1   7  -4 1607.69 859.185  12
   1  -7   4 2497.98 858.047   8
   1  -7   4 1116.63 694.284   1
  -1   7  -4 2699.86 807.101   2
   1  -7   4 2431.97 791.269   3
   1   7   4 2564.00 785.173   2
  -1   7  -4 2181.49 890.018   5
  -1  -7  -4 1487.63 674.243   6
   1   7   4 1720.56 683.633  10
  -1   7  -4 713.202 640.230   4
   1  -7   5 3728.27 950.205   1
   1  -7   5 2297.13 870.777   8
  -1   7  -5 3562.48 1027.89  12
  -1   7  -5 2782.28 772.527   4
   1  -7   5 3459.02 886.879   9
   1  -7   5 3470.67 895.003   3
  -1   7  -5 4161.02 1072.13   5
  -1   7  -5 4118.60 962.535   2
  -1   7  -6 397.722 834.617   2
   1  -7   6 1767.35 896.332   8
   1  -7   6 1122.29 830.017   9
  -1   7  -6 122.427 949.079  12
  -1   7  -6 826.253 868.047   5
   1  -7   7 228.927 745.276   9
  -1   7  -7 2678.94 1189.98  12
   1  -7   7 411.750 883.734   8
  -1   7  -7 853.855 937.976   5
   1  -7   8 1843.62 952.195   9
  -1   7  -8 416.555 946.021  12
   1  -7   8 1140.55 922.914   8
  -1   7  -8-744.154 982.805   5
   1  -7   9 1771.15 1002.36   9
  -1   7  -9-830.463 1078.35  12
   1  -7   9 432.702 1035.88   8
  -1   7  -9 1071.30 907.079   5
   1  -7  10 1432.30 1034.35   9
  -1   7 -10 279.831 1179.94  12
   1  -7  10 1600.84 1175.51   8
  -1   7 -10-1754.99 1155.27   5
   1  -7  11 1549.27 1079.07   9
  -1   7 -11 2254.37 1259.95  12
   1  -7  11 344.563 1269.67   8
  -1   7 -11-127.565 1037.64   5
   1  -7  12-925.464 1465.99   8
  -1   7 -12 1364.19 1162.80   5
   1   8 -10-1422.34 1142.95   5
   1   8  -9 3530.54 1275.80   5
  -1  -8   9 1270.99 1071.66   8
   1   8  -9-538.982 1208.89  12
  -1  -8   8 2389.39 1052.45   9
   1   8  -8 961.477 1086.80   5
  -1  -8   8 2862.02 1151.42   8
   1   8  -7-1463.61 1072.77   5
  -1  -8   7-897.796 924.896   8
   1   8  -6 2837.26 1129.51   5
  -1  -8   6 1575.24 896.311   8
   1   8  -6 367.049 836.686   4
  -1  -8   6 833.547 913.383   1
  -1  -8   6 2577.69 959.431   3
   1   8  -6 159.453 858.480   2
   1   8  -5 2383.07 1039.58   5
  -1  -8   5 2989.44 1004.07   1
   1   8  -5 2244.96 1015.05   2
   1   8  -5 1231.71 851.856   4
  -1  -8   5 4464.78 1144.16   8
  -1  -8   5 2335.54 907.596   3
  -1  -8   4 4211.31 1027.87   3
   1   8  -4 4692.09 1138.72   5
  -1  -8   4 6320.37 1176.75   1
   1   8  -4 4596.92 1064.80   4
  -1  -8   4 4881.65 1034.62   8
   1   8  -4 3635.12 1045.99   2
   1   8  -3 2916.96 944.227   4
   1   8  -3 1488.63 787.832   2
  -1  -8   3 2711.42 910.016   3
  -1  -8   3 2240.35 827.699   8
   1   8  -3 1581.39 890.436   5
  -1  -8   3 4145.07 1025.30   1
   1   8  -2 12843.1 1595.56   2
  -1  -8   1-1138.67 613.211   6
  -1  -8   1 346.910 644.789   1
  -1  -8   1 293.834 576.463   8
   1   8  -1 126.708 706.180   4
   1   8  -1 881.861 720.189   7
   1   8  -1-608.192 761.359   2
  -1  -8   1 1337.50 816.329   3
   1   8  -1 108.055 767.664   5
  -1  -8   0 8824.76 1103.90   8
   1   8   0 8236.22 1210.89   4
  -1  -8   0 6637.92 1005.85   6
   1   8   0 10475.6 1288.98   7
   1   8   0 9132.54 1253.77   2
   1   8   0 11077.9 1435.97   5
  -1  -8   0 6840.50 1142.39   3
  -1  -8   0 8574.28 1174.60   1
   1   8   1 11991.5 1378.67   4
  -1  -8  -1 5323.99 1059.57   3
   1   8   1 8064.99 1234.26   2
   1   8   1 9290.36 1289.32   7
  -1  -8  -1 5050.77 959.556   6
  -1  -8  -1 5821.66 1047.12   1
  -1   8  -2 4490.17 1194.77   2
   1  -8   2 5468.23 1193.20   8
  -1  -8  -2 3718.96 832.050   6
  -1  -8  -2 4269.43 1028.01   3
   1   8   2 5129.61 1032.81   2
   1   8   2 5326.93 1059.56   7
   1   8   2 2265.56 917.124   4
   1  -8   2 3849.22 1124.18   1
  -1  -8  -2 4792.26 980.823   1
   1  -8   3 148.502 806.841   1
   1  -8   3 1687.78 872.564   8
  -1   8  -3-1129.01 924.269   2
  -1   8  -3 822.155 885.230   5
   1   8   3-322.134 794.889   2
   1  -8   3 791.407 826.962   3
  -1  -8  -3 893.231 647.812   6
   1   8   3 305.784 762.565   7
  -1  -8  -3 222.908 698.976   1
   1  -8   4 3453.49 991.428   1
   1  -8   4 2135.13 918.427   8
   1  -8   4 2381.01 921.842   3
  -1   8  -4 1557.10 851.887   2
  -1   8  -4 2763.65 985.356   4
  -1   8  -4 2577.92 1030.29   5
   1  -8   5 6203.85 1343.84   8
   1  -8   5 6193.12 1232.53   1
  -1   8  -5 7515.53 1348.64   5
  -1   8  -5 4628.64 1158.57   2
   1  -8   5 8782.98 1329.20   3
  -1   8  -5 9132.80 1351.50   4
   1  -8   6-112.631 827.330   9
  -1   8  -6 1753.33 1016.98   5
   1  -8   6 1081.11 916.886   8
   1  -8   7 5090.77 1178.42   9
  -1   8  -7 2769.45 1328.96  12
   1  -8   7 1162.61 932.310   8
  -1   8  -7 3376.98 1157.00   5
   1  -8   8-127.901 932.219   9
   1  -8   8 1725.03 1090.05   8
  -1   8  -8 2012.97 1305.18  12
  -1   8  -8 1004.55 1119.69   5
  -1   8  -9 2914.42 1513.58  12
   1  -8   9 1989.71 1170.76   8
   1  -8   9 5230.67 1385.80   9
  -1   8  -9 3118.15 1352.27   5
   1  -8  10-1261.81 1156.95   9
  -1   8 -10 2309.46 1529.49  12
   1  -8  10 542.504 1279.63   8
  -1   8 -10-1007.24 1234.02   5
  -1  -9   8 1660.83 1172.69   8
   1   9  -8 2364.10 1219.29   5
   1   9  -7 257.936 1225.88   5
  -1  -9   7 3300.66 1196.93   8
  -1  -9   6 2810.72 1152.07   1
   1   9  -6 2235.59 1053.78   4
   1   9  -6 4079.45 1346.19   2
  -1  -9   6 2805.77 1080.40   8
  -1  -9   6 1455.09 914.773   3
   1   9  -6 5615.33 1470.16   5
  -1  -9   5 2940.15 1169.15   1
  -1  -9   5 4239.19 1210.26   8
   1   9  -5 3652.02 1113.72   4
  -1  -9   5 3640.19 1130.32   3
   1   9  -5 4092.77 1296.21   2
   1   9  -5 1856.71 1080.55   5
   1   9  -4 5151.40 1213.93   4
  -1  -9   4 3979.47 1151.25   1
   1   9  -4 3888.18 1152.97   2
   1   9  -4 2703.01 1178.88   5
  -1  -9   4 4691.54 1169.79   3
  -1  -9   4 2211.95 913.147   8
  -1  -9   3 8047.42 1336.29   3
  -1  -9   3 8626.48 1424.32   1
   1   9  -3 7583.08 1335.95   4
  -1  -9   3 6751.75 1213.75   8
   1   9  -3 8502.87 1449.04   2
   1   9  -3 9249.70 1513.99   5
   1   9  -2 6770.46 1242.02   4
   1   9  -2 5612.86 1203.74   2
  -1  -9   2 7398.16 1330.98   3
  -1  -9   2 5843.57 1248.03   1
  -1  -9   2 5390.90 1107.44   8
   1   9  -2 5337.68 1307.79   5
   1   9  -1 12214.4 1549.75   4
   1   9  -1 9796.14 1437.20   2
  -1  -9   1 11784.5 1395.58   8
  -1  -9   1 12109.2 1556.33   3
  -1  -9   1 13937.0 1591.24   1
   1   9  -1 11937.2 1654.27   5
  -1  -9   0 5519.88 1171.32   1
  -1  -9   0 4881.34 1010.91   8
   1   9   0 4148.21 1075.66   2
   1   9   0 3537.20 1054.25   4
  -1  -9   0 3072.83 997.504   3
   1   9   0 4121.78 1109.36   7
  -1  -9  -1 11085.2 1502.36   1
   1   9   1 8718.54 1455.17   4
  -1  -9  -1 7823.03 1306.17   3
   1   9   1 12152.0 1514.57   2
   1   9   1 10084.7 1485.10   7
   1   9   2 1752.98 971.621   2
  -1  -9  -2 4152.54 1074.37   1
   1   9   2 3719.20 1171.27   7
   1  -9   4 1893.10 1072.43   1
   1  -9   4 1052.88 1081.90   8
  -1   9  -4 213.252 998.632   2
  -1   9  -4 2812.34 1182.66   5
   1  -9   5 8069.58 1585.31   8
   1  -9   5 4990.28 1335.52   1
  -1   9  -5 7326.10 1447.88   2
  -1   9  -5 6445.43 1537.27   5
   1  -9   6 1620.75 1106.05   8
  -1   9  -6 837.227 1063.27   5
  -1   9  -7 9126.69 1696.08   5
   1  -9   7 3419.44 1379.81   8
   1  -9   8 2431.88 1306.73   8
  -1   9  -8-1643.84 1294.87   5
   1  10  -6 136.581 1160.27   2
  -1 -10   6 1997.42 1357.92   1
  -1 -10   6 1821.81 1227.23   3
   1  10  -6 226.183 1026.88   4
  -1 -10   6-446.034 986.479   8
   1  10  -6 2650.09 1501.74   5
  -1 -10   5 540.837 1058.46   8
  -1 -10   5 1763.44 1072.85   3
   1  10  -5 1306.41 1203.47   2
   1  10  -5-352.316 1145.41   5
  -1 -10   5 2895.01 1380.05   1
   1  10  -5 823.756 1057.09   4
  -1 -10   4-1090.74 1028.61   8
   1  10  -4 1009.19 1014.89   4
   1  10  -4 1905.40 1119.60   2
  -1 -10   4 334.295 994.634   3
  -1 -10   4 1510.40 1155.75   1
   1  10  -4 2467.90 1345.65   5
   1  10  -3 822.993 972.985   4
  -1 -10   3 1311.96 1020.34   1
   1  10  -3 1149.59 1072.77   2
  -1 -10   3 1553.14 981.692   8
  -1 -10   3 1657.98 1014.51   3
   1  10  -3 2076.72 1328.08   5
   1  10  -2-88.3911 973.946   4
  -1 -10   2 935.494 908.094   8
   1  10  -2 556.950 1050.79   2
  -1 -10   2 1869.73 1106.81   1
   1  10  -2 110.745 1209.99   5
  -1 -10   2 135.714 1039.58   3
   1  10  -1-1934.23 1170.39   4
   1  10  -1-287.419 995.686   2
  -1 -10   1 554.558 863.542   8
  -1 -10   1-1275.05 1026.49   3
  -1 -10   1 620.294 940.356   1
  -1 -10   0-1121.42 1087.14   1
  -1 -10   0-1182.90 1004.41   3
   1  10   0 1505.41 1068.23   2
  -1  10  -6 2129.74 1407.72   5
   1 -10   6 2542.81 1504.43   8
  -1 -11   3-1276.55 1254.48   8
  -1 -11   2 1784.17 1257.00   1
   2   0   2 6143.89 566.208  16
   2   0   2 5043.19 545.481  15
  -2   0  -2 5445.85 472.146  13
  -2   0  -3 184.290 178.112  13
  -2   0  -3-80.9204 158.979  12
   2   0   3 50.4421 180.128  16
   2   0   3 39.0205 196.554  10
   2   0   3 18.2652 173.751  15
   2   0   3 70.1184 171.941   9
   2   0   4 30185.7 1091.58   9
   2   0   4 30550.2 1263.06  16
  -2   0  -4 31436.0 1090.62  12
   2   0   4 30371.0 1233.83  15
   2   0   4 30007.9 1218.44  10
   2   0   5-219.005 297.557   9
  -2   0  -5-145.075 187.749   6
   2   0   5 180.179 215.810   7
   2   0   5-97.7752 257.175  15
  -2   0  -5 138.150 275.426  12
   2   0   5-52.2083 266.309  10
   2   0   5 48.4594 265.441  16
  -2   0  -6 2192.17 338.482   5
   2   0   6 1689.40 442.871  10
  -2   0  -6 2213.97 366.571   6
   2   0   6 2145.25 357.803   8
   2   0   6 1752.66 433.481   9
  -2   0  -6 2051.31 480.112  11
   2   0   6 2540.34 503.184  15
   2   0   6 1664.66 338.419   7
   2   0   6 2503.43 522.664  16
   2   0   7 89.2535 379.392   9
   2   0   7 107.274 374.694  15
  -2   0  -7-71.0377 447.452  14
  -2   0  -7 95.3449 388.681  11
   2   0   7 308.515 427.495  16
   2   0   7 111.504 359.035  10
   2   0   8 1334.12 584.206   9
   2   0   8 2516.35 670.229  10
   2   0   8 2408.64 659.615  16
   2   0   8 2616.50 700.581  15
  -2   0  -8 3048.71 704.229  11
  -2   0  -8 3652.78 814.323  14
  -2   0  -9-506.150 636.579  14
   2   0   9-582.532 597.685   9
   2   0   9 77.2206 491.290  16
   2   0   9-259.760 519.044  15
   2   0   9 1.08606 508.278  10
  -2   0  -9 695.973 605.481  11
   2   0  10 304.183 578.016   9
   2   0  10 51.0537 602.950  15
   2   0  10 89.8479 615.988  16
  -2   0 -10 919.818 653.933  11
   2   0  10 137.302 579.498  10
  -2   0 -10 1216.80 694.366  14
   2   0  11-65.2034 691.251  16
   2   0  11 766.753 703.665  15
  -2   0 -11 503.778 800.916  12
  -2   0 -11-16.9332 783.932  14
   2   0  11-310.373 695.090  10
   2   0  12 5173.35 1484.85  16
   2   0  12 937.080 978.584  15
  -2   0 -12 1290.03 1006.91  14
  -2   0 -12 4822.65 1407.09  12
  -2   1  -2 24303.7 1016.42  12
   2   1   2 25459.4 945.355   7
   2   1   2 24763.4 975.495  16
  -2  -1  -2 24874.0 894.323   6
   2   1   2 23946.8 981.540  15
   2   1   2 24913.7 1036.60  10
  -2  -1  -3 216.062 185.628  13
   2  -1   3-105.464 191.354   8
   2  -1   3 58.1755 200.398  15
   2   1   3-121.521 181.121  15
  -2   1  -3-92.5480 193.536  12
  -2   1  -3 94.3196 167.415  13
   2   1   3 119.711 161.501  16
   2   1   3 197.387 178.881   7
   2  -1   3 8.38985 187.958  16
  -2  -1  -3 84.7337 167.752   6
   2   1   3-166.109 206.698  10
  -2   1  -3 203.942 189.664   5
   2  -1   3-114.003 224.912  10
   2  -1   3 340.225 228.755   9
   2  -1   4 84005.7 1716.66   8
   2   1   4 80707.6 1963.21  16
  -2   1  -4 75686.4 1971.82  13
   2  -1   4 78434.7 2073.57  16
  -2   1  -4 76058.5 1836.19  12
  -2  -1  -4 80150.6 1531.16  12
   2   1   4 80341.8 1885.63  15
   2   1   4 78066.6 1693.41   7
   2  -1   4 78388.8 2001.65  15
   2   1   4 80659.0 1579.50   9
   2   1   4 80661.5 2042.59  10
   2  -1   4 77312.7 1967.52  10
  -2   1  -4 82803.4 1686.05   5
  -2  -1  -4 78363.9 1763.22   6
   2  -1   4 79755.8 2000.44   9
   2  -1   5-64.6687 302.676   9
   2   1   5-249.832 295.538   9
   2  -1   5-341.632 298.268   8
   2   1   5 156.520 267.710  16
   2   1   5-245.349 274.440   7
   2  -1   5-371.703 330.700  15
   2   1   5-489.674 341.536  15
   2   1   5-484.507 342.768  10
  -2   1  -5-308.057 381.325  12
  -2  -1  -5-15.9521 236.776   6
   2  -1   5-191.245 342.017  16
  -2  -1  -5 93.6819 311.417  11
   2  -1   5-149.940 310.517  10
  -2   1  -5 109.051 247.865   5
   2  -1   6 16586.2 917.420   8
   2   1   6 15120.5 890.472   7
   2  -1   6 16721.3 1060.75  10
   2  -1   6 14822.5 1058.14  15
  -2  -1  -6 14738.4 921.365   6
  -2  -1  -6 19179.3 1176.27  14
  -2   1  -6 16986.3 1087.86  12
  -2  -1  -6 16798.5 1145.12  11
   2   1   6 16027.5 1053.87  15
   2   1   6 18011.4 1144.74  10
  -2   1  -6 19528.1 988.599   5
   2   1   6 16852.9 1146.82  16
  -2   1  -6 16533.4 1005.53  11
   2  -1   6 15701.0 1131.30  16
   2  -1   6 16674.7 1081.88   9
   2   1   6 17700.1 997.307   9
   2   1   7 168.783 375.298   9
  -2  -1  -7 480.257 452.152  14
   2  -1   7-119.135 428.400  15
   2   1   7-72.8568 319.885   7
  -2  -1  -7 73.6303 433.745  11
   2   1   7 470.579 396.595  16
  -2  -1  -7 96.2769 290.053   6
  -2   1  -7-448.959 347.732   5
   2  -1   7 287.550 405.292  16
  -2   1  -7-82.9568 477.812  14
  -2   1  -7-12.4216 463.284  12
   2  -1   7-284.543 395.475   8
  -2   1  -7 321.486 410.501  11
   2   1   7 765.735 490.131  10
   2  -1   7 1270.23 555.906  10
   2  -1   7-182.767 399.104   9
   2   1   7 456.081 432.388  15
   2   1   8 50074.2 2147.58  15
   2   1   8 51139.7 2287.33  16
   2  -1   8 43121.1 2031.94  15
  -2  -1  -8 51348.7 2196.92  14
   2  -1   8 50451.8 2037.94  10
   2  -1   8 46125.2 2150.85  16
  -2  -1  -8 50886.8 2214.85  11
  -2   1  -8 49896.2 2029.63  12
  -2   1  -8 48541.9 1968.94  11
   2   1   8 50629.8 2167.11  10
  -2   1  -8 52598.6 2322.20  14
   2  -1   8 51645.1 2107.09   9
   2   1   8 49406.5 2052.05   9
   2  -1   9 113.430 575.773   9
  -2   1  -9 91.0788 576.094  14
   2   1   9 190.162 529.825   9
   2  -1   9-246.540 554.298  16
   2   1   9-738.466 606.346  16
   2   1   9-29.8890 562.097  15
   2  -1   9-122.050 549.214  15
  -2   1  -9-510.961 632.542  12
  -2  -1  -9 969.163 657.777  14
  -2   1  -9-708.984 558.080  11
  -2  -1  -9 550.843 634.278  11
   2   1   9 388.880 600.638  10
   2  -1   9 275.701 517.815  10
   2  -1  10 5471.77 1002.79   9
   2  -1  10 5845.75 1075.22  16
  -2  -1 -10 6266.81 1097.67  11
   2   1  10 3427.83 960.050  15
   2  -1  10 5588.29 986.607  15
  -2   1 -10 5844.49 1115.47  14
   2   1  10 4242.72 958.113  16
  -2   1 -10 5105.04 931.617  12
   2   1  10 4484.70 909.158  10
  -2  -1 -10 6674.79 1138.37  14
   2  -1  11 596.538 808.082   9
   2   1  11 1175.09 815.997  16
   2  -1  11-577.888 715.356  16
   2   1  11-174.791 740.659  15
   2  -1  11-543.756 839.870  15
  -2  -1 -11 624.277 793.211  14
  -2   1 -11-45.4849 742.959  12
  -2   1 -11 950.705 854.760  14
   2   1  11 471.918 677.698  10
   2  -1  12 15393.6 1767.58  16
  -2   1 -12 17919.1 1983.52  14
   2  -1  12 15281.9 1770.13  15
  -2   1 -12 19122.4 1787.21  12
   2  -1  12 13741.9 1772.75   9
   2  -1  13 605.526 830.245  15
  -2  -2   1 2469.03 365.369   1
   2   2  -1 3129.26 430.063   2
  -2  -2   0 37894.0 1174.23   1
   2   2   0 37155.7 1184.01   4
   2   2   0 37248.6 1268.48   7
  -2  -2   0 37014.5 1209.87   3
   2   2   0 38290.7 1205.60   2
   2   2   1 7750.22 578.155   7
   2   2   1 8414.79 538.370   4
  -2  -2  -1 8691.84 543.513   1
  -2  -2  -1 8180.40 598.769   6
   2   2   1 8138.02 533.018   2
  -2  -2  -1 8400.79 532.698   3
   2   2   1 8474.23 626.587  10
   2   2   2 4166.62 461.263  10
   2   2   2 4411.08 379.282   4
   2   2   2 4338.03 460.757   7
   2   2   2 4997.38 410.283   2
  -2  -2  -2 4841.24 398.808   1
  -2  -2  -2 5054.12 481.933   6
  -2  -2  -2 4544.50 381.583   3
  -2   2  -2 4416.97 513.341  12
  -2  -2  -3 1006.51 226.707   3
   2   2   3 1057.45 313.221  10
  -2   2  -3 1253.75 337.527   5
   2  -2   3 1384.91 336.330   8
  -2  -2  -3 1069.82 225.748   1
   2  -2   3 916.411 348.079  16
   2   2   3 783.358 243.208  15
   2   2   3 955.150 235.512   4
   2   2   3 999.248 273.792   7
  -2   2  -3 794.692 293.719  12
   2  -2   3 1299.56 414.764  15
  -2   2  -3 873.828 328.662  13
   2   2   3 1282.24 242.626   2
   2   2   3 1149.67 272.153  16
  -2  -2  -3 1399.86 336.078   6
   2  -2   3 880.039 343.577   9
   2   2   4 6038.08 629.805  15
   2   2   4 6933.21 658.164  16
   2  -2   4 5669.53 624.589   8
   2   2   4 6399.11 505.316   4
  -2  -2  -4 5856.73 639.702   6
  -2   2  -4 6381.44 680.805  13
  -2  -2  -4 6055.93 492.289   3
   2   2   4 6771.33 652.871   7
   2  -2   4 5453.47 666.872  15
  -2   2  -4 6915.99 718.580  12
  -2  -2  -4 7174.56 750.809  11
   2   2   4 6344.81 677.956  10
  -2   2  -4 7220.06 676.047   5
   2  -2   4 4596.24 599.102  16
  -2  -2  -4 6687.05 476.213   1
   2  -2   4 6522.62 719.470   9
   2   2   5 5479.30 470.410   9
   2  -2   5 8456.01 730.143   8
  -2  -2  -5 7022.43 758.828  11
   2   2   5 8092.90 767.634  16
  -2  -2  -5 7578.04 696.527  14
   2  -2   5 7360.34 757.563  15
   2   2   5 7676.70 677.001   7
   2   2   5 8312.44 734.112  15
   2  -2   5 6780.27 723.034  10
  -2   2  -5 7635.72 753.630  12
   2  -2   5 8869.99 805.379  16
   2  -2   5 7857.57 810.766   9
   2   2   5 7896.93 807.561  10
  -2   2  -5 8891.43 729.841   5
  -2  -2  -5 7558.64 714.394   6
  -2   2  -5 6361.38 743.035  13
  -2   2  -6 320.844 388.563   5
   2   2   6 254.854 334.236   9
   2  -2   6-50.8631 346.266   8
   2  -2   6 538.629 411.121  15
  -2   2  -6-325.054 458.135  13
   2   2   6 192.244 354.042   7
   2   2   6 297.060 375.204  15
  -2  -2  -6-48.5576 363.245  14
   2  -2   6-151.934 442.220   9
  -2   2  -6-10.3958 449.328  12
  -2  -2  -6 619.194 358.039   6
   2  -2   6 304.515 378.557  16
  -2  -2  -6 411.031 446.253  11
   2   2   6 563.017 389.651  16
  -2   2  -6 293.436 303.072  11
   2  -2   6-817.545 491.793  10
   2   2   6 226.895 374.132  10
  -2   2  -7-111.785 406.372   5
   2  -2   7-80.6611 434.286   9
   2   2   7 315.912 435.599  15
   2  -2   7-178.413 393.250   8
   2   2   7 223.307 410.996   7
  -2  -2  -7 451.473 482.869  14
   2  -2   7-267.569 410.303  15
  -2   2  -7 97.7065 473.178  14
  -2   2  -7 87.6307 439.417  13
   2   2   7 31.1693 400.887  16
  -2  -2  -7 93.1040 373.422   6
  -2   2  -7 332.260 502.952  12
  -2  -2  -7-401.855 499.638  11
   2   2   7 887.536 531.740  10
   2  -2   7 755.722 454.527  16
  -2   2  -8 2379.96 621.386   5
   2  -2   8 1487.52 620.072   9
   2  -2   8 409.881 514.570  16
   2   2   8 1115.70 534.941   7
   2   2   8 1040.38 574.666  15
   2  -2   8 56.6585 509.539  15
  -2   2  -8 833.444 643.061  14
   2  -2   8 1884.49 634.857   8
   2   2   8 1710.05 651.700  10
  -2   2  -8 1028.01 649.222  12
  -2  -2  -8 2233.62 736.647  11
   2   2   8 1157.26 567.445  16
  -2  -2  -8 840.866 539.826  14
   2   2   9 2702.41 789.638  16
   2  -2   9 3166.30 815.771   9
   2   2   9 3502.40 850.869  15
  -2  -2  -9 2927.42 881.426  14
   2  -2   9 2475.72 701.820  15
  -2   2  -9 2113.93 802.687  14
  -2   2  -9 3060.74 814.017  12
   2  -2   9 2552.82 771.141  16
   2   2   9 1862.60 729.759  10
  -2  -2  -9 4058.37 972.246  11
  -2   2 -10 304.595 668.665  14
   2   2  10-889.942 751.339  10
   2  -2  10-487.123 642.101  16
   2  -2  10-226.008 635.847   9
   2   2  10 1047.44 716.790  16
   2   2  10-593.516 682.257  15
   2  -2  10-367.897 661.928  15
  -2  -2 -10 882.155 673.111  14
  -2  -2 -10-279.646 775.181  11
  -2   2 -10 28.1082 683.522  12
   2  -2  11-1186.88 831.452  16
   2  -2  11-854.195 857.394   9
   2   2  11 262.231 726.292  16
   2   2  11-649.945 822.455  15
   2  -2  11-920.224 768.080  15
  -2   2 -11 6.54761 764.787  14
  -2   2 -11-58.1558 802.360  12
   2   2  11 1243.47 877.564  10
   2  -2  12-178.606 916.752   9
   2  -2  12 1948.50 989.723  16
   2  -2  12 2147.23 1011.10  15
  -2   2 -12 2736.21 992.905  13
  -2   2 -12 973.828 985.264  14
  -2   2 -12 1327.60 914.606  12
   2  -2  13-995.159 1017.50  15
  -2   2 -13-804.406 1000.91  14
  -2   2 -13-2399.62 1170.84  12
  -2   2 -13-1527.10 994.796  13
   2  -2  13-1592.89 1036.86  16
  -2  -3   4 59403.1 2056.97   8
   2   3  -4 58427.6 1930.66   4
  -2  -3   4 57211.6 1951.43   3
  -2  -3   3 21714.1 1170.27   8
   2   3  -3 21885.4 1133.11   4
   2   3  -3 22222.9 1275.80   2
  -2  -3   3 21890.0 1191.74   1
  -2  -3   3 22601.2 1167.95   3
  -2  -3   2 62409.8 1817.22   8
   2   3  -2 63512.9 1830.53   4
  -2  -3   2 62884.1 1847.79   1
  -2  -3   2 63510.9 1905.02   3
   2   3  -2 64559.9 1893.68   2
   2   3  -1 9355.32 712.882   2
  -2  -3   1 8444.60 643.871   8
   2   3  -1 8612.44 680.193   4
  -2  -3   1 9519.67 713.720   1
   2   3  -1 7741.09 680.520   7
  -2  -3   1 8902.33 686.053   6
  -2  -3   1 9185.08 721.230   3
   2   3  -1 9602.24 664.936   5
  -2  -3   0 115206. 2074.55   8
   2   3   0 113890. 2282.25   4
  -2  -3   0 114141. 2352.20   6
  -2  -3   0 118996. 2302.42   1
   2   3   0 115844. 2425.20   7
   2   3   0 115234. 2309.91   2
  -2  -3   0 115294. 2303.87   3
   2   3   0 114170. 2016.44   5
   2   3   0 115241. 2530.80  10
   2   3   1 15703.1 899.268  10
  -2  -3  -1 16194.5 712.384   8
   2   3   1 15622.5 838.933   4
   2   3   1 15478.9 848.884   2
  -2  -3  -1 16861.8 865.271   1
  -2  -3  -1 16242.4 859.795   3
   2   3   1 16468.0 697.015   5
  -2  -3  -1 16533.6 926.671   6
   2   3   1 14841.7 905.413   7
   2  -3   2 57899.2 2045.54   8
   2   3   2 60300.8 1576.84   4
   2   3   2 59300.1 1597.46   2
  -2  -3  -2 61018.5 1585.23   1
   2   3   2 58062.0 1741.89  10
  -2  -3  -2 61517.3 1622.81   3
  -2   3  -2 57985.1 1901.09   5
  -2  -3  -2 61570.8 1829.11   6
   2   3   2 61406.6 1794.74   7
   2  -3   3 2770.49 522.406   8
   2  -3   3 1945.52 462.860  16
   2   3   3 2823.74 439.176   4
   2   3   3 2909.56 422.716   2
   2   3   3 2877.82 384.423  16
   2   3   3 3369.90 527.588   7
  -2   3  -3 2950.32 456.899   2
   2   3   3 2516.80 381.840  15
  -2  -3  -3 1978.06 339.835  14
   2   3   3 2773.56 490.589  10
   2  -3   3 2566.66 438.023   1
  -2   3  -3 2888.77 583.470  12
   2  -3   3 2502.90 558.562   9
  -2  -3  -3 2407.15 483.598   6
  -2   3  -3 3663.82 568.070   5
  -2  -3  -3 2255.89 453.629  11
  -2  -3  -3 2686.93 426.859   3
  -2  -3  -3 2610.34 403.241   1
   2  -3   4 72481.6 2537.95  15
   2  -3   4 78389.1 2280.80   8
   2   3   4 69815.3 1793.29   4
  -2   3  -4 73913.2 1790.93   2
   2  -3   4 77201.9 1855.12   1
   2   3   4 77707.5 1785.19   2
   2  -3   4 72697.2 2115.08  16
   2   3   4 75598.1 1986.20  16
  -2  -3  -4 76568.9 2271.22   6
   2   3   4 76640.9 2218.43   7
   2   3   4 79998.6 1935.05  15
  -2   3  -4 81125.6 2275.87  12
  -2  -3  -4 75209.4 1728.25   1
  -2  -3  -4 75794.4 1961.47  14
  -2  -3  -4 75640.7 2216.00  11
  -2  -3  -4 75602.6 1930.77   3
   2   3   4 73911.7 2251.85  10
  -2   3  -4 73642.5 2097.51   5
  -2   3  -4 75033.6 2254.64  13
   2  -3   4 76207.6 2346.95   9
   2  -3   5 8833.99 908.026   8
   2   3   5 6277.60 675.376   4
   2  -3   5 6717.04 875.675   9
  -2   3  -5 6221.12 581.874   2
   2  -3   5 7929.14 902.928  15
   2   3   5 6916.11 598.845   2
   2  -3   5 7769.90 674.453   1
   2  -3   5 7341.48 809.493  16
  -2  -3  -5 7040.83 584.117   1
  -2  -3  -5 6977.04 718.380  14
  -2   3  -5 6774.67 759.775  13
   2   3   5 7644.45 806.993   7
   2   3   5 6778.59 690.380  15
   2   3   5 6390.53 737.204  16
   2   3   5 7684.84 862.188  10
  -2  -3  -5 6234.91 687.078   3
  -2   3  -5 7703.32 892.492  12
  -2  -3  -5 5765.65 751.256  11
  -2   3  -5 8005.05 821.692   5
  -2  -3  -5 6261.28 772.159   6
   2  -3   6 16006.3 1186.86   8
   2   3   6 16755.5 1220.24  16
  -2   3  -6 17013.2 1320.27  12
   2  -3   6 16830.1 1229.74  15
   2   3   6 15152.1 1139.18   7
   2   3   6 17162.9 1157.48  15
  -2  -3  -6 14329.3 1160.87   6
  -2  -3  -6 16750.1 1302.68  11
   2   3   6 18310.8 1340.23  10
  -2   3  -6 17222.4 1171.94   5
   2  -3   6 14238.9 1147.51  16
   2  -3   6 16744.2 1250.49   9
  -2  -3  -6 15234.0 1090.97  14
  -2   3  -7 4404.59 732.092   5
   2  -3   7 3020.80 675.556   8
   2  -3   7 2867.93 668.805  16
  -2  -3  -7 1498.19 559.122   6
  -2   3  -7 3057.02 757.647  12
   2   3   7 3110.35 690.509  16
   2   3   7 3664.65 696.453  15
  -2  -3  -7 2821.35 623.674  14
   2   3   7 3591.27 682.461   7
  -2   3  -7 2042.16 636.529  13
   2  -3   7 3275.08 755.993   9
   2   3   7 2997.92 715.252  10
  -2  -3  -7 3084.66 735.008  11
   2  -3   7 3284.03 737.832  15
   2  -3   8 26887.9 1662.37   8
   2  -3   8 26848.9 1734.87  16
   2   3   8 22919.5 1690.81  16
  -2  -3  -8 25557.7 1692.73  14
   2   3   8 22353.7 1519.87   7
  -2  -3  -8 25648.4 1754.85  11
   2   3   8 26941.0 1669.13  15
  -2   3  -8 27008.2 1746.28  13
  -2   3  -8 27278.1 1761.77  12
   2  -3   8 25894.9 1715.49   9
  -2   3  -8 23330.4 1656.97  14
   2   3   8 24135.9 1764.88  10
  -2   3  -8 26482.6 1548.58   5
   2  -3   8 25804.8 1672.26  15
  -2   3  -9 1687.51 1656.65   5
   2  -3   9 2393.30 785.891   9
   2   3   9 4594.70 1114.11  16
   2   3   9 6088.57 1325.69  15
   2  -3   9 5179.59 1232.25  15
   2   3   9 1720.43 1060.64  10
  -2   3  -9 1294.69 671.998  14
  -2  -3  -9 682.423 730.804  14
  -2   3  -9 2349.88 854.555  12
  -2   3  -9 1357.52 693.022  13
   2  -3   9 2178.37 724.820  16
  -2  -3  -9 3068.98 1255.46  11
   2  -3  10 1617.92 836.899   9
  -2  -3 -10 2079.25 965.409  11
   2  -3  10 1516.60 804.574  16
   2   3  10 2892.22 920.845  15
  -2   3 -10 1976.12 816.760  13
   2  -3  10 1654.01 792.711  15
  -2   3 -10 1879.12 827.793  14
  -2   3 -10 1381.19 870.504  12
   2   3  10 3693.71 1037.83  10
   2  -3  11 3751.07 1095.51   9
   2  -3  11-374.055 708.982  16
   2  -3  11 3419.90 1033.37  15
  -2   3 -11 3627.47 1031.71  14
  -2   3 -11 3178.01 1016.98  12
  -2   3 -11 2277.93 932.917  13
   2  -3  12 6207.59 1331.16  16
  -2   3 -12 4205.44 1208.12  13
   2  -3  12 7199.85 1432.01   9
  -2   3 -12 7650.63 1394.67  14
   2  -3  12 6312.87 1359.39  15
  -2   3 -12 6462.33 1321.55  12
   2  -3  13 788.352 1050.05  15
   2  -3  13-25.5131 849.939  16
  -2   3 -13 467.109 976.907  14
   2  -3  13 1935.82 1079.00   9
  -2   3 -13 77.2367 997.382  12
  -2   3 -13 276.554 963.595  13
   2   4  -6 9476.36 994.202   5
  -2  -4   6 8976.73 1022.36   8
   2   4  -6 8638.94 871.951   4
  -2  -4   6 8472.54 931.050   3
  -2  -4   5 281.758 393.503   9
  -2  -4   5 619.188 473.184   3
   2   4  -5-358.542 500.302   5
   2   4  -5 81.5161 396.038   4
  -2  -4   5 421.284 431.871   8
  -2  -4   4 33272.4 1641.89   1
  -2  -4   4 33299.6 1629.98   8
   2   4  -4 32871.5 1537.12   4
   2   4  -4 35339.9 1743.55   2
  -2  -4   4 32286.8 1321.85   6
  -2  -4   4 32949.5 1583.29   3
   2   4  -4 33034.4 1586.91   5
  -2  -4   4 33704.7 1541.00   9
  -2  -4   3 1973.62 453.601   9
  -2  -4   3 1283.13 477.298   3
   2   4  -3 1580.52 475.088   5
  -2  -4   3 2536.05 540.197   1
  -2  -4   3 1821.35 500.563   8
  -2  -4   3 1464.62 401.980   6
   2   4  -3 1867.84 531.874   2
   2   4  -3 1920.80 522.208   4
  -2  -4   2 2930.65 528.190   1
  -2  -4   2 2610.43 522.495   3
  -2  -4   2 3597.10 484.490   9
   2   4  -2 2280.48 499.516   5
  -2  -4   2 2722.22 495.112   8
   2   4  -2 2144.46 496.523   4
   2   4  -2 2597.15 591.438   7
   2   4  -2 2361.24 516.312   2
  -2  -4   2 2023.97 438.729   6
  -2  -4   1 3267.13 568.422   3
   2   4  -1 3496.58 526.512   5
  -2  -4   1 4081.70 533.548   8
   2   4  -1 3548.47 561.908   4
   2   4  -1 3692.54 578.100   7
  -2  -4   1 3759.63 576.760   1
  -2  -4   1 4596.25 596.960   6
   2   4  -1 3100.60 533.721   2
  -2  -4   0 13415.4 829.108   8
   2   4   0 12708.6 919.337   4
   2   4   0 13883.8 957.669   2
  -2  -4   0 14013.1 931.474   1
   2   4   0 14407.1 1028.62   7
  -2  -4   0 13215.9 977.331   6
   2   4   0 14231.8 852.510   5
   2   4   0 14261.8 992.402  10
  -2  -4   0 13746.3 941.423   3
  -2  -4  -1 2210.84 517.961   3
   2   4   1 3551.75 484.736   5
  -2  -4  -1 2596.69 469.305   1
  -2  -4  -1 2937.59 417.533   8
   2   4   1 2449.99 510.682   7
   2   4   1 2393.68 512.867   4
   2   4   1 2506.33 495.057   2
  -2  -4  -1 2995.36 586.291   6
  -2  -4  -1 2607.06 479.258  11
   2   4   1 2370.67 479.113  10
   2   4   2 922.027 322.272   5
   2  -4   2 1138.89 503.443   8
  -2  -4  -2 1183.69 293.073   8
   2   4   2 716.288 379.758   7
  -2  -4  -2 1363.24 447.809   6
   2   4   2 658.276 347.371   2
   2   4   2 654.902 347.443   4
   2   4   2 1024.60 391.928  10
  -2  -4  -2 1155.68 378.083  11
  -2   4  -2 1645.86 529.956   5
  -2  -4  -2 1811.96 418.649   1
  -2  -4  -2 1119.14 389.970   3
   2  -4   3 18459.5 1279.87   8
   2  -4   3 19472.3 1201.88   1
  -2  -4  -3 19881.7 772.832   8
  -2   4  -3 17352.6 1095.54   2
   2   4   3 18603.6 1079.84   4
   2   4   3 18833.4 1055.12   2
   2  -4   3 17162.6 1157.84  16
   2   4   3 19338.0 938.966  16
  -2   4  -3 16343.9 852.196   7
   2   4   3 17750.4 1208.97   7
  -2   4  -3 18128.9 1272.72  12
   2   4   3 18969.3 1159.08  10
  -2  -4  -3 19161.4 1066.99   1
  -2  -4  -3 17941.7 863.152  14
  -2  -4  -3 19452.1 1162.83  11
  -2  -4  -3 18628.6 1214.24   6
  -2   4  -3 17208.7 1215.86   5
   2   4   3 19290.7 888.546  15
  -2  -4  -3 20356.0 1127.64   3
   2  -4   3 18145.9 1263.67   9
   2  -4   4 1188.14 481.388   8
   2   4   4 2695.23 619.976   7
   2   4   4 3002.84 564.231   4
  -2   4  -4 2683.21 546.274   2
   2   4   4 3240.53 507.052  15
  -2  -4  -4 1990.69 388.578  14
   2  -4   4 1492.64 412.686  16
  -2   4  -4 3187.45 699.988  12
   2  -4   4 1797.76 492.729   1
  -2  -4  -4 2990.58 619.662   6
  -2  -4  -4 2378.62 469.666   1
  -2  -4  -4 2234.67 565.361  11
  -2  -4  -4 2405.24 527.751   3
   2   4   4 2474.65 606.884  10
   2   4   4 3312.39 580.035   2
   2   4   4 2837.81 504.738  16
  -2   4  -4 2856.74 660.279   5
   2  -4   4 1590.33 580.493   9
   2  -4   5 1451.02 535.359   9
   2   4   5 966.765 432.599  15
   2  -4   5 712.479 496.292   8
   2   4   5 746.442 404.318   2
   2   4   5 565.091 450.350   4
  -2   4  -5 1397.19 509.738   2
   2   4   5 1678.31 482.845  16
   2   4   5 1374.66 522.741   7
  -2   4  -5 1131.30 606.968  12
   2  -4   5 796.752 621.771  15
  -2  -4  -5 993.189 381.471  14
  -2   4  -5 758.395 461.947  13
   2  -4   5 1714.44 531.643   3
  -2  -4  -5 1530.17 559.806   6
   2  -4   5 854.949 396.737  16
  -2  -4  -5 1092.32 489.311   3
  -2  -4  -5 1072.89 514.258  11
   2  -4   5 980.264 448.249   1
   2   4   5 572.195 468.838  10
  -2  -4  -5 1081.39 365.253   1
  -2   4  -5 1375.77 576.699   5
   2  -4   6 479.322 520.689   9
  -2   4  -6 69.9348 592.740  12
   2  -4   6 262.807 467.497   8
   2  -4   6 591.823 443.673  16
  -2   4  -6 254.171 480.612  13
   2   4   6 473.761 474.990  16
  -2  -4  -6 43.1174 458.324   6
   2  -4   6 158.801 564.392  15
  -2  -4  -6-185.071 418.217  14
   2   4   6 784.002 560.620  10
   2   4   6 312.902 435.007  15
  -2  -4  -6 519.306 515.017  11
   2   4   6 559.149 529.016   7
  -2   4  -6 464.591 532.213   5
   2  -4   7 7985.09 1050.57   9
   2   4   7 7816.44 1013.39   7
   2  -4   7 7710.01 1045.13   8
   2  -4   7 10673.0 1088.13  16
   2   4   7 7178.47 976.314  16
  -2  -4  -7 10135.2 1118.11  14
  -2   4  -7 8614.34 1024.79  14
   2  -4   7 10069.4 1199.42  15
  -2  -4  -7 6553.17 918.312   6
  -2   4  -7 7975.95 1087.21  12
  -2   4  -7 6993.89 1006.67  13
  -2  -4  -7 7689.17 1049.21  11
   2   4   7 6751.52 1038.17  10
   2   4   7 7558.79 957.410  15
  -2   4  -7 8785.23 1032.13   5
   2  -4   8 1063.42 688.008   9
   2  -4   8 767.946 687.124   8
   2   4   8-218.614 577.979  15
   2   4   8 956.187 701.024   7
  -2   4  -8 1844.43 865.541  12
  -2   4  -8 1177.17 704.672  14
  -2   4  -8 1044.10 694.694  13
  -2  -4  -8 132.998 661.566  11
   2   4   8 1013.80 775.536  10
   2  -4   8-1361.36 756.755  15
   2  -4   8 281.859 526.604  16
  -2   4  -8 1997.86 737.848   5
   2  -4   9-1817.04 847.683   9
   2  -4   9 315.286 663.727   8
   2  -4   9 284.508 623.926  16
  -2   4  -9-263.038 656.924  14
   2   4   9-268.163 689.547  15
   2  -4   9-394.139 795.802  15
  -2   4  -9-773.805 753.250  13
   2   4   9-34.5731 718.492   7
  -2   4  -9-1343.11 968.503  12
  -2  -4  -9 382.355 748.053  11
   2   4   9 580.126 734.843  10
  -2   4  -9 21.7861 627.344   5
   2  -4  10 210.109 759.220   9
  -2   4 -10 404.251 706.378  14
  -2   4 -10 1442.16 955.058  12
   2  -4  10 779.391 646.286  16
   2  -4  10 1352.33 837.313  15
  -2   4 -10 794.198 781.425  13
   2  -4  11 2001.80 964.042   9
  -2   4 -11 730.899 949.981  12
   2  -4  11 723.087 788.859  16
  -2   4 -11 1909.79 939.413  14
   2  -4  11-368.340 951.740  15
  -2   4 -11 714.177 782.319  13
   2  -4  12-319.051 955.162   9
   2  -4  12 96.9274 950.763  15
   2  -4  12 110.991 904.334  16
  -2   4 -12 1565.87 1025.34  14
  -2   4 -12 2692.44 1074.69  13
  -2   4 -12 1273.10 1119.34  12
   2  -4  13-1778.64 1300.03   9
  -2   4 -13-483.126 886.332  13
  -2   4 -13-1663.00 1141.02  12
   2  -4  13-597.642 1250.22  15
   2   5  -7-285.945 597.737   5
  -2  -5   7-276.413 567.329   8
   2   5  -7 104.176 494.865   4
  -2  -5   6 1900.60 666.601   3
   2   5  -6 1319.84 682.547   5
  -2  -5   6 2120.92 665.422   9
   2   5  -6 1866.85 639.413   4
  -2  -5   6 1730.10 700.288   8
  -2  -5   5 6607.28 894.211   3
  -2  -5   5 5843.05 823.284   9
   2   5  -5 7574.10 1001.57   5
  -2  -5   5 6880.93 942.505   8
   2   5  -5 7169.12 881.892   4
   2   5  -5 6328.77 980.696   2
  -2  -5   5 7146.40 969.901   1
  -2  -5   4 4591.98 783.941   3
  -2  -5   4 4967.74 745.874   9
   2   5  -4 3475.87 718.216   5
   2   5  -4 4337.47 733.416   4
  -2  -5   4 4922.26 781.008   1
  -2  -5   4 4443.24 758.449   8
   2   5  -4 4533.22 762.734   2
   2   5  -3-148.115 451.770   2
  -2  -5   3 209.239 472.342   3
  -2  -5   3 276.966 344.248   9
   2   5  -3 930.833 521.413   5
  -2  -5   3 600.386 449.898   1
  -2  -5   3 623.848 456.436   8
   2   5  -3 654.447 482.694   4
  -2  -5   3 57.5203 336.438   6
  -2  -5   2 1854.07 582.182   3
  -2  -5   2 1053.32 373.946   9
   2   5  -2 700.525 448.350   5
   2   5  -2 1474.84 517.375   4
  -2  -5   2 1238.05 466.371   8
   2   5  -2 1251.57 494.670   7
   2   5  -2 939.432 481.565   2
  -2  -5   2 1112.01 471.396   1
  -2  -5   2 1360.19 429.621   6
  -2  -5   1 4067.29 675.062   3
   2   5  -1 3023.26 568.724   5
   2   5  -1 4128.06 682.756   7
   2   5  -1 3492.76 664.108   4
   2   5  -1 4351.76 687.680   2
  -2  -5   1 4167.36 656.274   1
  -2  -5   1 3070.49 569.255   8
  -2  -5   1 4312.20 631.561   6
  -2  -5   0 11373.8 884.874   8
   2   5   0 8241.34 849.138   4
   2   5   0 10054.8 962.164   7
  -2  -5   0 9464.85 912.888   6
  -2  -5   0 9135.64 917.946   3
   2   5   0 10147.0 837.452   5
  -2  -5   0 10350.4 943.467   1
  -2  -5   0 10043.9 702.016  11
   2   5   0 9851.04 950.921  10
   2   5   0 9426.07 934.401   2
   2   5   1 2585.71 505.150   5
  -2  -5  -1 2992.32 592.782   1
  -2  -5  -1 2926.60 485.412   8
   2   5   1 2510.73 590.702   7
   2   5   1 2377.75 569.157   4
   2   5   1 2526.01 535.888   2
  -2  -5  -1 2887.73 598.786   6
  -2  -5  -1 2372.79 437.379  11
   2   5   1 2465.79 485.313  10
  -2  -5  -1 2702.78 573.994   3
  -2  -5  -2 7059.40 639.915   8
  -2  -5  -2 6359.43 755.705   1
   2   5   2 5506.71 743.870   4
  -2  -5  -2 5796.41 787.275   6
   2   5   2 5508.68 798.908   7
  -2  -5  -2 6780.20 720.800  11
   2   5   2 6316.64 761.910   2
   2   5   2 6769.93 732.862   5
   2   5   2 5897.51 714.478  10
  -2  -5  -2 5987.32 756.526   3
   2  -5   3 320.217 542.594   8
   2  -5   3 355.808 506.550   1
   2   5   3 34.9002 427.759   4
   2   5   3 297.918 461.036   7
  -2  -5  -3 27.9479 422.363   6
  -2  -5  -3 336.236 383.311  11
   2   5   3-193.145 410.317   2
   2   5   3 291.620 422.869  10
  -2  -5  -3 563.947 502.782   3
  -2   5  -3 253.469 442.493   2
  -2   5  -3-5.55856 523.422   5
  -2  -5  -3 116.623 381.838   1
   2  -5   3 158.722 496.593   9
   2  -5   4 22479.6 1582.47   8
   2   5   4 21587.8 1366.11   4
  -2   5  -4 21489.9 1370.82   2
   2  -5   4 21181.5 1387.98   1
   2   5   4 23969.0 1393.95   2
   2   5   4 21970.9 1517.12   7
  -2  -5  -4 22828.3 1398.14   3
  -2   5  -4 24292.6 1642.73  12
  -2  -5  -4 25025.4 1525.48  11
   2   5   4 23333.8 1526.38  10
  -2   5  -4 21597.4 1478.53   5
  -2  -5  -4 22137.3 1538.89   6
  -2  -5  -4 24809.7 1355.28   1
   2  -5   4 23253.1 1536.67   9
   2  -5   5 6420.27 951.814   9
   2   5   5 6474.90 934.664   7
   2  -5   5 5458.58 964.993   8
   2   5   5 4426.76 806.804   4
  -2   5  -5 5181.78 889.919  12
  -2   5  -5 4290.24 739.211   2
   2   5   5 5529.77 751.619   2
  -2  -5  -5 5119.08 890.364   6
   2  -5   5 6948.32 1008.22   3
  -2  -5  -5 6294.77 898.857   3
  -2  -5  -5 6221.38 908.226  11
   2  -5   5 5930.71 864.917   1
   2   5   5 5613.55 877.147  10
  -2  -5  -5 6135.79 757.800   1
  -2   5  -5 5644.46 927.061   5
   2  -5   6 8418.13 1120.67   8
   2   5   6 10136.1 1165.84   7
  -2  -5  -6 8321.27 1127.44   6
  -2   5  -6 11406.5 1251.27  12
  -2  -5  -6 10318.5 1183.48  11
   2   5   6 9036.11 1159.14  10
  -2   5  -6 9884.32 1195.44   5
   2  -5   6 10780.6 1215.17   9
   2  -5   7 1488.18 719.676   9
   2  -5   7 1155.47 733.644   8
   2   5   7 961.844 667.010   7
  -2  -5  -7 803.895 601.834   6
  -2   5  -7 304.404 716.458  12
  -2  -5  -7 2825.04 856.845  11
   2   5   7 1848.41 752.298  10
  -2   5  -7 2278.20 833.709   5
   2  -5   8 17372.9 1644.49   8
   2   5   8 17370.3 1634.54   7
  -2   5  -8 22727.8 1859.33  12
  -2  -5  -8 20835.5 1797.55  11
   2   5   8 18616.3 1717.81  10
  -2   5  -8 20220.6 1658.23   5
   2  -5   8 20865.4 1773.44   9
   2  -5   9 1700.03 917.834   9
   2  -5   9 1030.04 854.574   8
  -2   5  -9 1509.27 908.699  12
  -2   5  -9 1511.78 827.685   5
   2  -5  10 5430.97 1204.70   9
  -2   5 -10 6325.16 1417.54  12
   2  -5  10 6141.31 1398.74   8
  -2   5 -10 5569.72 1142.94   5
   2  -5  11 4052.38 1278.35   9
  -2   5 -11-1159.39 1227.26  12
   2  -5  12 9260.82 1613.98   9
  -2   5 -12 9063.59 1723.28  12
   2   6  -7 8664.17 1227.46   5
   2   6  -7 10542.2 1127.83   4
  -2  -6   7 7451.58 1205.50   8
  -2  -6   6-231.825 658.593   8
  -2  -6   6 60.6951 622.067   3
   2   6  -6 703.138 749.161   5
  -2  -6   6 307.768 603.038   9
   2   6  -6-626.794 661.244   4
  -2  -6   5 6676.06 999.500   3
   2   6  -5 6372.16 1054.70   5
  -2  -6   5 7243.46 979.981   9
  -2  -6   5 6758.55 1010.00   1
   2   6  -5 6492.15 962.703   4
  -2  -6   5 4407.07 883.460   8
   2   6  -5 6637.24 1056.92   2
  -2  -6   4 8324.06 1054.59   3
   2   6  -4 9322.66 1129.62   5
  -2  -6   4 11031.9 1161.58   8
   2   6  -4 10977.7 1153.97   4
  -2  -6   4 10758.0 1146.09   1
   2   6  -4 10025.4 1136.50   2
  -2  -6   4 10172.7 1017.50   9
  -2  -6   3 2686.00 728.487   3
   2   6  -3 2697.32 737.579   5
  -2  -6   3 3226.84 708.782   8
   2   6  -3 2883.96 731.246   4
   2   6  -3 2529.15 727.333   2
  -2  -6   3 2968.95 747.845   1
  -2  -6   2 4267.14 829.134   3
   2   6  -2 4704.24 844.611   5
  -2  -6   2 3940.21 720.594   8
   2   6  -2 4385.71 830.212   4
   2   6  -2 3330.78 729.267   7
  -2  -6   2 3588.57 720.015   1
   2   6  -2 2786.80 699.329   2
  -2  -6   2 3370.49 652.792   6
  -2  -6   1 2991.64 723.165   3
   2   6  -1 3583.75 723.798   5
   2   6  -1 3926.47 766.143   7
   2   6  -1 2950.77 700.938   4
  -2  -6   1 3510.76 677.555   8
   2   6  -1 3207.87 750.444   2
  -2  -6   1 3055.88 677.733   1
  -2  -6   1 2603.74 617.017   6
  -2  -6   0 19633.5 1245.12   8
   2   6   0 20049.0 1429.36   4
   2   6   0 19918.1 1411.52   2
  -2  -6   0 19640.9 1417.42   3
  -2  -6   0 21346.9 1424.53   1
   2   6   0 20846.2 1452.86   7
   2   6   0 19365.8 1295.38   5
  -2  -6   0 20392.5 1394.52   6
   2   6   1 992.500 551.002   7
  -2  -6  -1 1845.50 578.109   1
  -2  -6  -1 1752.95 494.555   8
  -2  -6  -1 1177.02 579.293   6
   2   6   1 1440.08 621.314   4
   2   6   1 1497.14 629.109   2
  -2  -6  -1 977.319 565.624   3
   2   6   1 1587.86 587.402   5
   2   6   2 8408.73 1005.59   4
   2   6   2 8286.25 984.764   2
   2   6   2 6935.04 974.158   7
  -2  -6  -2 8273.40 866.391  11
  -2  -6  -2 6583.13 977.401   6
   2   6   2 8236.68 881.334  10
  -2  -6  -2 7781.74 968.070   3
  -2  -6  -2 7948.42 919.390   1
   2  -6   3 776.239 714.975   8
   2   6   3 865.913 577.430   4
  -2   6  -3 2390.10 745.669   2
   2   6   3 846.834 604.911   7
   2   6   3 1199.13 568.083   2
   2  -6   3 1032.83 634.568   1
  -2  -6  -3 1460.65 663.118   6
  -2  -6  -3 1921.75 598.201  11
  -2  -6  -3 562.270 567.890   3
   2   6   3 1250.29 530.743  10
  -2   6  -3 837.673 667.339   5
  -2  -6  -3 2037.47 630.280   1
   2  -6   3 2006.16 754.175   9
   2  -6   4 7677.29 1069.41   9
   2  -6   4 5865.12 1016.37   8
   2   6   4 5497.10 989.095   7
   2   6   4 7686.89 999.657   2
  -2  -6  -4 6973.31 1012.93   6
   2  -6   4 6396.33 996.499   1
  -2  -6  -4 7584.81 988.529  11
  -2  -6  -4 8326.60 1028.51   3
   2   6   4 7224.63 985.025   4
   2   6   4 7642.01 1004.99  10
  -2  -6  -4 7696.33 917.898   1
  -2   6  -4 6068.65 1044.48   5
  -2   6  -4 5803.48 946.682   2
   2  -6   5 4239.82 889.396   9
   2  -6   5 5808.90 1061.09   8
  -2   6  -5 5290.87 910.266   2
   2   6   5 7823.44 1010.17   2
  -2   6  -5 8889.42 1259.10  12
  -2  -6  -5 5589.97 1013.40   6
  -2  -6  -5 5510.33 1000.79   3
  -2  -6  -5 8755.52 1106.08  11
   2   6   5 6793.38 1090.26   7
   2   6   5 6413.12 1035.09  10
   2  -6   5 5744.76 959.997   1
  -2  -6  -5 6889.32 917.644   1
  -2   6  -5 7173.53 1160.60   5
   2  -6   6 1248.68 716.989   9
   2  -6   6 919.457 685.035   8
  -2  -6  -6 1430.85 727.731   6
   2   6   6 1177.06 734.491   7
  -2   6  -6 2733.02 966.503  12
  -2  -6  -6 1990.72 763.429  11
   2   6   6 1980.33 760.948  10
  -2   6  -6 1827.29 867.493   5
   2  -6   7-378.408 709.392   9
   2  -6   7 708.044 755.869   8
  -2  -6  -7 816.430 710.666   6
  -2   6  -7 688.041 843.919  12
  -2  -6  -7-966.859 835.871  11
   2   6   7 462.602 660.912   7
   2   6   7 443.980 773.710  10
  -2   6  -7 115.365 752.672   5
   2  -6   8-671.944 835.495   9
   2  -6   8-1054.67 874.410   8
  -2   6  -8 496.791 915.480  12
  -2   6  -8-539.488 846.805   5
   2  -6   9 3440.54 1100.98   9
  -2   6  -9 2358.18 1067.01  12
   2  -6   9 2876.09 1125.16   8
  -2   6  -9 3374.92 1075.27   5
   2  -6  10-703.363 955.688   9
   2  -6  10 850.938 1015.35   8
  -2   6 -10-151.358 1084.38  12
  -2   6 -10-639.739 989.129   5
   2  -6  11 498.717 1394.89   9
  -2   6 -11 6666.00 2447.43   5
   2  -6  12 913.496 1199.98   9
   2   7  -8 3505.64 1061.49   5
  -2  -7   8 2977.98 1071.48   8
   2   7  -8 3242.34 1132.82  12
   2   7  -7 10789.5 1448.50   5
  -2  -7   7 13908.9 1597.73   8
   2   7  -7 16148.0 1670.24  12
   2   7  -6 9552.03 1466.14   2
   2   7  -6 8403.61 1290.31   5
  -2  -7   6 7681.78 1161.94   9
   2   7  -6 8746.43 1203.32   4
  -2  -7   6 8737.32 1321.97   1
  -2  -7   6 10799.5 1408.09   8
  -2  -7   6 6928.82 1086.70   3
  -2  -7   5 8230.61 1154.13   1
   2   7  -5 7785.99 1209.06   5
   2   7  -5 10829.1 1255.90   4
  -2  -7   5 8667.09 1210.51   8
   2   7  -5 8314.45 1245.16   2
  -2  -7   5 10519.1 1242.82   3
  -2  -7   4 13747.5 1385.92   8
   2   7  -4 13842.1 1422.68   4
   2   7  -4 13610.3 1449.08   2
  -2  -7   4 16196.0 1504.62   1
  -2  -7   4 15363.5 1469.66   3
   2   7  -4 17740.6 1595.12   5
  -2  -7   3 44457.6 2239.64   8
   2   7  -3 42004.2 2272.74   4
  -2  -7   3 42983.3 2269.23   1
  -2  -7   3 43429.6 2316.95   3
   2   7  -3 42091.9 2325.38   2
   2   7  -3 44625.8 2289.67   5
  -2  -7   2 18491.2 1550.27   1
  -2  -7   2 18368.2 1471.21   8
   2   7  -2 20295.9 1692.41   4
   2   7  -2 19494.0 1644.25   7
  -2  -7   2 19863.9 1503.82   6
  -2  -7   2 20569.0 1646.83   3
   2   7  -2 23549.4 1719.69   5
   2   7  -2 23402.9 1834.55   2
  -2  -7   1 16653.2 1331.87   8
   2   7  -1 16090.6 1472.67   4
   2   7  -1 17043.6 1517.93   2
   2   7  -1 15990.0 1469.29   7
  -2  -7   1 16833.1 1504.68   3
  -2  -7   1 16361.4 1373.83   6
  -2  -7   1 14539.6 1378.05   1
   2   7  -1 17501.3 1448.67   5
  -2  -7   0 22412.7 1485.94   8
   2   7   0 21861.6 1664.21   4
   2   7   0 19630.0 1581.32   2
  -2  -7   0 20519.8 1578.32   1
  -2  -7   0 20569.7 1615.26   6
   2   7   0 22121.0 1557.42   5
  -2  -7   0 20620.4 1607.24   3
   2   7   0 21705.1 1642.97   7
  -2  -7  -1 34050.4 1733.22   8
   2   7   1 32786.9 1949.37   4
  -2  -7  -1 33197.7 1934.27   1
   2   7   1 32807.5 1989.59   7
  -2  -7  -1 33183.3 2051.31   6
  -2  -7  -1 33334.4 1997.34   3
   2   7   1 31507.9 1941.72   2
  -2  -7  -2 19466.0 1698.06   6
   2   7   2 20555.5 1594.38   4
   2   7   2 21815.2 1668.37   2
   2   7   2 19870.1 1640.95   7
  -2  -7  -2 19796.3 1574.95   3
  -2  -7  -2 21976.3 1596.25   1
   2   7   3 7932.28 1131.28   4
  -2  -7  -3 9823.18 1132.22   1
  -2  -7  -3 7630.35 1142.41   6
   2   7   3 9932.07 1200.95   2
  -2  -7  -3 6978.17 1080.20   3
   2   7   3 8429.54 1184.41   7
  -2   7  -4 11633.6 1373.56   2
   2  -7   4 10625.7 1476.30   8
   2   7   4 13406.9 1335.80   2
   2   7   4 10940.3 1295.75   4
   2   7   4 12198.7 1429.33   7
  -2  -7  -4 12752.2 1359.68   3
  -2  -7  -4 10873.8 1366.51   6
  -2  -7  -4 15994.6 1443.78  11
  -2  -7  -4 13300.5 1249.65   1
   2  -7   4 11071.0 1395.90   1
  -2   7  -4 13033.1 1559.22   5
   2   7   4 9813.53 1177.25  10
   2  -7   4 13778.5 1522.16   9
   2  -7   5 8085.71 1328.00   8
   2   7   5 9321.65 1174.17   2
   2   7   5 9223.07 1327.01   7
  -2   7  -5 7214.40 1128.98   2
  -2  -7  -5 7514.53 1172.66   6
   2   7   5 8012.78 1157.55  10
   2  -7   5 6804.84 1195.09   1
  -2   7  -5 7515.18 1231.98   5
  -2  -7  -5 8214.10 1028.38   1
   2  -7   5 10779.3 1424.42   9
   2  -7   6 8493.72 1273.97   9
   2  -7   6 7732.31 1387.17   8
  -2  -7  -6 6541.62 1169.15   6
   2   7   6 8439.49 1301.83   7
  -2   7  -6 10133.3 1557.11  12
   2   7   6 7601.64 1246.30  10
  -2   7  -6 6446.97 1333.48   5
   2  -7   7 1903.33 945.101   9
   2  -7   7 2474.45 1081.33   8
  -2   7  -7 4474.95 1385.24  12
  -2   7  -7 3474.72 1143.66   5
   2  -7   8 3610.05 1122.77   9
  -2   7  -8 4410.88 1288.08  12
   2  -7   8 2519.34 1098.17   8
  -2   7  -8 3577.84 1154.56   5
   2  -7   9 319.681 879.731   9
   2  -7   9 1355.30 1196.09   8
  -2   7  -9 2412.09 1349.70  12
  -2   7  -9 2929.41 1141.99   5
   2  -7  10 3281.46 1330.97   9
  -2   7 -10 2018.93 1303.72  12
   2  -7  10 608.321 1238.32   8
  -2   7 -10 1910.30 1177.04   5
   2  -7  11 2294.13 1303.65   9
   2  -7  11 481.399 1407.97   8
  -2   7 -11 464.094 1317.62  12
  -2   7 -11-535.439 1135.62   5
   2   8  -8 7261.00 1459.71   5
  -2  -8   8 9290.40 1544.12   8
   2   8  -7 1314.24 997.039   5
  -2  -8   7-843.194 928.880   8
   2   8  -6 7599.13 1410.57   2
   2   8  -6 6362.12 1284.33   5
  -2  -8   6 7682.18 1265.83   8
   2   8  -6 6631.76 1220.22   4
  -2  -8   6 6838.03 1269.15   1
  -2  -8   6 9050.08 1373.78   3
   2   8  -5 1078.43 880.418   4
   2   8  -5 5.67915 921.781   5
  -2  -8   5 1329.67 901.978   8
  -2  -8   5 666.388 803.406   1
   2   8  -5 1322.34 934.712   2
  -2  -8   5 831.243 815.475   3
   2   8  -4 6925.57 1303.94   5
  -2  -8   4 5620.61 1138.01   1
   2   8  -4 4537.36 1105.86   4
  -2  -8   4 5682.18 1081.02   8
   2   8  -4 3278.96 1009.67   2
  -2  -8   4 6156.01 1150.00   3
   2   8  -3 2235.42 1014.47   5
  -2  -8   3 1481.98 838.015   8
   2   8  -3 1736.10 969.605   4
   2   8  -3 2944.87 1046.42   2
  -2  -8   3 967.122 847.546   1
  -2  -8   3 1523.08 902.423   3
   2   8  -2 2394.81 934.170   5
  -2  -8   2 383.342 648.529   8
   2   8  -2 1006.86 840.061   4
  -2  -8   2 780.153 712.802   1
   2   8  -2 372.805 755.782   2
  -2  -8   2 634.686 737.043   3
   2   8  -1 3732.69 983.646   2
  -2  -8   1 3026.71 842.880   8
   2   8  -1 4001.08 992.853   4
  -2  -8   1 3700.95 957.021   1
   2   8  -1 3783.01 962.599   7
  -2  -8   1 4141.51 927.795   6
  -2  -8   1 2382.14 879.140   3
   2   8  -1 6778.34 1138.44   5
  -2  -8   0 579.942 673.099   1
  -2  -8   0 445.744 595.529   8
   2   8   0 498.041 765.832   4
   2   8   0 201.537 706.696   7
  -2  -8   0-93.1648 623.112   6
   2   8   0 962.862 812.188   2
  -2  -8   0 825.520 759.204   3
   2   8   0 517.485 787.862   5
  -2  -8  -1 532.142 713.164   1
   2   8   1 1486.18 841.758   4
   2   8   1 839.669 736.209   7
   2   8   1 411.127 759.818   2
  -2  -8  -1 434.547 717.295   6
  -2  -8  -1-430.964 698.012   3
  -2  -8  -2-479.875 685.173   1
  -2  -8  -2-633.441 723.758   6
   2   8   2 1116.85 778.512   4
  -2  -8  -2-166.043 688.169   3
   2   8   2 1621.67 840.736   2
   2   8   2 496.570 699.073   7
  -2  -8  -3 6286.69 1102.53   1
   2   8   3 7768.48 1239.50   2
  -2  -8  -3 5807.73 1189.79   3
  -2  -8  -3 5079.89 1061.86   6
   2   8   3 6923.29 1218.21   7
   2   8   3 6061.09 1123.28   4
  -2  -8  -4 428.641 661.602   1
   2   8   4 821.851 832.148   7
  -2  -8  -4 1789.19 860.067   6
  -2  -8  -4-169.154 813.659   3
   2   8   4 2087.90 893.821   2
  -2  -8  -5-460.868 615.119   1
   2  -8   5-2021.24 1064.06   8
   2   8   5 963.073 819.166   7
  -2   8  -5-928.098 861.552   2
  -2  -8  -5 648.610 747.017   6
   2   8   5 269.254 749.292   2
  -2   8  -5 1897.47 1039.35   5
   2  -8   5 744.101 903.416   1
   2  -8   6 118.672 910.678   9
   2  -8   6 2153.77 1135.08   8
  -2   8  -6 1860.56 1121.71   5
   2  -8   7 86.5189 1022.13   9
   2  -8   7 1336.34 1087.83   8
  -2   8  -7 2689.45 1182.94   5
   2  -8   8-22.2705 985.705   9
  -2   8  -8 3015.49 1443.71  12
   2  -8   8 1565.91 1153.86   8
  -2   8  -8-85.2796 1116.92   5
   2  -8   9 25.7654 1056.74   9
   2  -8   9-1667.09 1255.07   8
  -2   8  -9-2089.12 1483.16  12
  -2   8  -9 368.283 1171.85   5
   2  -8  10-274.627 1104.44   9
  -2   8 -10-2064.43 1529.54  12
   2  -8  10-3507.05 1662.02   8
  -2   8 -10 1678.81 1263.10   5
   2   9  -8-2047.20 1293.65   5
  -2  -9   8 781.662 1033.59   8
   2   9  -7-1382.58 1191.66   5
  -2  -9   7-1017.37 1002.03   8
   2   9  -6 1600.34 1152.32   5
   2   9  -6 390.061 1058.67   2
  -2  -9   6 1487.70 1022.10   8
   2   9  -6 778.959 926.764   4
  -2  -9   6 2100.86 1131.04   1
  -2  -9   6 1104.05 1000.13   3
   2   9  -5 2762.61 1184.62   5
  -2  -9   5 1361.66 957.021   8
  -2  -9   5 1081.08 950.464   1
  -2  -9   5-975.537 1013.87   3
   2   9  -5 1457.71 937.855   4
   2   9  -5 1723.36 1033.81   2
  -2  -9   4-271.930 915.051   1
   2   9  -4 836.491 970.380   4
  -2  -9   4 1430.95 816.026   8
   2   9  -4-90.8663 900.382   2
  -2  -9   4 756.907 901.389   3
   2   9  -4 2749.47 1120.08   5
   2   9  -3-1391.71 976.673   4
  -2  -9   3 516.707 768.002   8
   2   9  -3-1020.43 967.029   2
  -2  -9   3-1367.55 979.488   3
  -2  -9   3-1298.77 968.888   1
   2   9  -3 117.697 924.283   5
  -2  -9   2 1242.08 826.205   8
   2   9  -2 2220.10 1030.72   4
  -2  -9   2 1302.44 919.266   1
   2   9  -2 3383.16 1113.68   2
  -2  -9   2 2013.82 951.009   3
   2   9  -2 3284.21 1141.02   5
  -2  -9   1 595.151 700.159   8
   2   9  -1 1595.65 922.313   4
  -2  -9   1 428.826 781.451   1
  -2  -9   1 1217.31 917.470   3
   2   9  -1-385.776 835.644   2
   2   9  -1 1742.38 1067.42   5
   2   9   0 280.336 869.075   4
  -2  -9   0 1896.83 898.005   1
   2   9   0 1257.93 929.857   7
   2   9   0 1647.90 899.313   2
  -2  -9   0 1421.86 836.054   6
  -2  -9   0 1191.53 883.978   3
  -2  -9  -1 786.175 808.629   1
   2   9   1 460.073 843.235   4
   2   9   1-1316.14 907.350   7
  -2  -9  -1 1024.09 787.529   6
  -2  -9  -1 938.346 882.781   3
   2   9   1 562.004 802.221   2
  -2  -9  -2 3842.92 1061.62   1
   2   9   2 2400.63 1003.70   4
   2   9   2 2722.48 970.407   2
  -2  -9  -2 4432.12 1075.57   6
  -2  -9  -2 2506.49 1009.73   3
   2   9   2 3035.40 1037.01   7
  -2  -9  -3 1856.65 869.965   1
   2   9   3 489.248 955.679   4
   2   9   3 559.567 824.767   7
   2   9   3 351.065 828.229   2
  -2  -9  -3-700.467 711.303   6
  -2  -9  -3 3166.24 1128.53   3
  -2  -9  -4 1644.96 840.786   1
   2   9   4 627.498 861.251   7
  -2  -9  -4 1107.38 761.925   6
   2   9   4 1075.55 888.268   2
   2  -9   7 1540.61 1386.94   8
   2  -9   8-1010.58 1275.07   8
  -2   9  -8-157.831 1242.07   5
   2  -9   9 354.298 1365.10   9
   2  10  -6 128.815 1298.72   2
  -2 -10   6 1241.55 1124.05   8
  -2 -10   6 1616.94 1273.75   3
   2  10  -6-301.522 1029.39   4
  -2 -10   6 1735.59 1361.16   1
   2  10  -6 3.12634 1243.06   5
  -2 -10   5-586.288 1029.85   1
  -2 -10   5-780.563 1097.06   8
   2  10  -5 1671.31 1216.52   4
  -2 -10   5 2054.11 1215.32   3
   2  10  -5 2205.06 1276.37   2
   2  10  -5 1630.02 1307.50   5
  -2 -10   4 2175.99 1129.79   1
  -2 -10   4-19.5605 920.121   8
   2  10  -4 697.699 1027.17   4
  -2 -10   4 2747.27 1213.65   3
   2  10  -4-677.843 1103.51   2
   2  10  -4 562.017 1124.37   5
  -2 -10   3-154.044 965.051   1
  -2 -10   3-1677.86 1061.05   8
   2  10  -3-238.014 1092.74   4
  -2 -10   3 1021.80 1043.46   3
   2  10  -3 169.411 1021.23   2
   2  10  -3 700.980 1192.69   5
   2  10  -2 977.974 1003.37   4
  -2 -10   2 1965.71 946.980   8
   2  10  -2 1686.87 1126.75   2
  -2 -10   2 2429.04 1165.91   3
  -2 -10   2 2272.67 1108.11   1
   2  10  -2 1166.78 1230.21   5
   2  10  -1 1835.10 1039.25   4
  -2 -10   1 2276.74 1066.69   1
   2  10  -1 1274.35 1016.76   2
  -2 -10   1-640.346 1064.30   3
   2  10   0 1364.53 1083.20   4
  -2 -10   0 1434.84 968.456   1
   2  10   0-494.402 916.288   2
  -2 -10   0 791.832 943.091   3
   2  10   1 1245.74 1130.49   4
  -2 -10  -1 1622.38 1099.95   1
   2  10   1 811.998 1051.11   7
  -2 -10  -1 519.036 782.088   6
   2  10   1 1104.35 989.963   2
  -2 -10  -1-440.837 1012.28   3
   2  10   2 2177.31 1176.84   4
   2  10   2 3201.76 1306.75   7
  -2 -10  -2 2511.43 1269.95   3
   2  10   2 6163.49 1373.93   2
  -2 -10  -2 1313.88 1055.70   1
  -2 -11   3 4689.75 1386.26   8
   2  11  -3 11712.6 2104.97   5
   2  11   1 10022.8 1827.03   2
   3   0   3 304.381 346.481  16
  -3   0  -3-23.2111 255.597  13
   3   0   3 40.6642 305.449  15
   3   0   3-11.1003 310.117  10
   3   0   4 3313.74 580.040  16
   3   0   4 3556.45 608.545  15
  -3   0  -4 4113.95 527.394  12
  -3   0  -4 4628.65 580.852  13
   3   0   4 4779.85 657.954  10
   3   0   4 4638.90 585.466   9
   3   0   5 345.758 394.229   9
   3   0   5 577.723 294.640   8
   3   0   5 128.913 334.529  15
  -3   0  -5 136.792 360.867  13
  -3   0  -5 1017.75 455.963  12
  -3   0  -5 728.702 298.827   6
   3   0   5 572.197 429.502  10
   3   0   5 146.243 380.118  16
   3   0   6 1884.65 473.492   9
   3   0   6 2427.87 588.679  16
   3   0   6 1754.71 523.642  15
  -3   0  -6 1342.36 500.913  13
   3   0   6 1641.30 449.062   7
  -3   0  -6 1627.09 364.745   6
  -3   0  -6 2856.17 587.996  12
   3   0   6 1288.49 480.517  10
   3   0   7 512.684 453.895   9
   3   0   7 155.043 436.987  15
   3   0   7 274.265 461.056  16
  -3   0  -7 340.336 477.254  13
  -3   0  -7 184.440 419.942  12
  -3   0  -7 484.117 475.635  11
   3   0   7-133.370 419.385  10
   3   0   8 14747.6 1335.47  16
   3   0   8 16530.5 1343.07  15
  -3   0  -8 16631.4 1437.11  13
  -3   0  -8 16601.7 1207.04  12
  -3   0  -8 16583.1 1311.20  11
  -3   0  -8 14887.9 1396.08  14
   3   0   8 15911.7 1345.15  10
   3   0   8 15098.7 1220.97   9
   3   0   9 1547.07 723.234   9
  -3   0  -9 259.420 584.143  12
  -3   0  -9-96.8149 692.999  14
  -3   0  -9 1614.89 726.992  11
   3   0   9-457.016 651.607  10
  -3   0  -9-439.554 660.828  13
   3   0   9 512.329 604.118  15
   3   0   9 972.975 659.266  16
   3   0  10 2687.21 837.175   9
   3   0  10 3509.27 947.542  16
   3   0  10 3258.06 918.545  15
  -3   0 -10 2981.47 883.431  14
  -3   0 -10 2201.39 840.985  13
  -3   0 -10 3471.20 869.148  12
  -3   0 -10 3987.54 955.418  11
   3   0  10 2841.29 833.094  10
   3   0  11-267.661 726.078   9
   3   0  11 506.181 686.091  16
   3   0  11-113.171 717.711  15
  -3   0 -11-559.745 757.232  14
  -3   0 -11-114.464 722.621  13
  -3   0 -11-1004.99 885.951  12
  -3   0 -11-2084.69 943.946  11
   3   0  11 1783.65 822.287  10
   3   0  12 6791.50 1391.27  16
   3   0  12 6994.18 1349.08  15
  -3   0 -12 8531.77 1459.83  14
  -3   0 -12 7668.25 1387.82  13
   3   0  13 316.454 967.982  16
   3   0  13 187.380 892.195  15
  -3   0 -13 122.877 880.362  13
  -3   0 -13 1001.75 965.963  14
   3   1   2 11479.1 924.288  10
   3   1   3 10809.6 901.017  16
  -3  -1  -3 10709.2 761.519  13
   3   1   3 11598.9 931.979  15
   3   1   3 9914.54 751.143   7
   3   1   3 10393.9 881.337  10
   3   1   3 10310.9 756.833   9
  -3  -1  -4 968.313 352.792  13
   3  -1   4 777.664 339.863   8
   3  -1   4 697.544 420.120  16
   3   1   4 1073.79 352.757  16
   3   1   4 648.607 360.274  15
   3  -1   4 376.063 378.911  15
   3   1   4 1040.03 327.245   7
  -3   1  -4 552.602 316.583  13
  -3   1  -4 872.801 396.457  12
  -3  -1  -4 526.048 270.565   6
  -3  -1  -4 424.224 280.922  12
   3   1   4 458.227 324.015  10
   3  -1   4 887.634 451.055   9
   3   1   4 494.901 277.437   9
  -3  -1  -5 16623.2 932.385  12
  -3  -1  -5 15704.5 927.540   6
  -3  -1  -5 15602.4 1067.68  13
   3  -1   5 15779.3 899.811   8
   3  -1   5 15175.1 1179.71  16
   3   1   5 15551.2 1110.00  16
   3   1   5 14716.2 1049.62  15
   3  -1   5 16040.2 1175.29  15
  -3   1  -5 18004.7 1131.82  12
   3   1   5 15054.3 935.145   7
  -3   1  -5 17420.5 1138.41  13
   3   1   5 16577.6 1117.70  10
   3  -1   5 15985.5 1199.12  10
   3  -1   5 14200.8 1089.94   9
   3   1   5 17248.2 911.204   9
   3  -1   6 886.014 422.272   9
   3   1   6 689.769 378.872   9
   3  -1   6 567.795 377.498   8
   3  -1   6 1015.41 496.647  16
   3   1   6 821.315 393.846   7
   3  -1   6 318.748 415.716  15
  -3   1  -6 787.468 450.668  13
  -3   1  -6 956.556 480.872  12
  -3  -1  -6 235.485 347.245  12
  -3  -1  -6 1018.55 391.851   6
  -3  -1  -6 769.588 434.924  13
   3   1   6 638.381 414.801  15
   3   1   6 528.545 413.562  10
  -3   1  -6 1558.77 460.973   5
   3  -1   6 386.125 408.974  10
   3   1   6 175.950 336.003  16
   3  -1   7 15370.2 1296.12  16
   3   1   7 15478.3 1251.14  16
  -3   1  -7 16857.6 1151.54  11
   3   1   7 15530.5 1211.86  15
  -3   1  -7 14584.3 1298.51  13
  -3   1  -7 16646.8 1193.45  12
  -3  -1  -7 15824.7 1062.53  12
  -3  -1  -7 15700.7 1270.67  11
   3  -1   7 16017.1 1301.74  15
   3   1   7 18165.4 1308.13  10
   3  -1   7 15585.2 1269.68  10
  -3  -1  -7 15456.6 1058.49   6
   3  -1   7 17520.8 1291.61   9
   3   1   7 16733.6 1080.14   9
   3  -1   8 3765.27 752.026   9
   3   1   8 3400.89 658.312   9
   3   1   8 2956.73 732.138  16
   3  -1   8 3615.57 784.752  15
  -3  -1  -8 3529.70 839.948  14
   3   1   8 3093.88 708.377  15
  -3   1  -8 3113.19 752.253  13
  -3   1  -8 3278.87 774.872  12
  -3  -1  -8 3013.35 645.339  12
  -3  -1  -8 4327.52 838.892  11
  -3   1  -8 3885.35 749.659  11
   3   1   8 3571.08 758.120  10
   3  -1   8 3492.62 766.394  10
   3  -1   8 3121.99 762.439  16
   3  -1   9 13319.6 1433.00  16
   3   1   9 14732.1 1452.43  16
   3   1   9 10874.8 1273.03  15
   3  -1   9 10850.9 1252.95  15
  -3  -1  -9 17326.9 1535.71  14
  -3   1  -9 12464.2 1409.44  13
  -3   1  -9 14025.1 1303.70  12
  -3  -1  -9 15092.7 1245.99  12
  -3  -1  -9 15204.3 1458.41  11
  -3   1  -9 12211.6 1238.93  11
   3   1   9 10828.0 1269.68  10
   3  -1   9 12886.0 1320.65  10
  -3   1  -9 15157.0 1499.21  14
   3  -1   9 13303.4 1269.78   9
   3   1   9 11946.8 1238.41   9
   3  -1  10 1747.57 716.270   9
   3   1  10 1085.60 693.459  16
   3   1  10 1195.59 698.279  15
   3  -1  10 1065.50 789.416  15
  -3  -1 -10 1106.91 840.036  14
  -3   1 -10 1911.50 860.509  14
   3  -1  10 594.414 627.461  16
  -3   1 -10 881.215 722.945  13
  -3   1 -10 710.629 693.967  12
  -3  -1 -10 1022.54 705.358  11
   3   1  10 1689.54 755.478  10
   3  -1  11 5366.25 1103.70   9
   3  -1  11 5529.46 1179.18  16
   3   1  11 4912.58 1135.18  15
   3  -1  11 4030.35 1101.73  15
  -3  -1 -11 6979.01 1261.08  14
  -3   1 -11 4798.03 1162.87  14
   3   1  11 3309.43 1000.26  16
  -3   1 -11 4424.27 1090.43  13
  -3   1 -11 6583.75 1144.52  12
  -3  -1 -11 4607.29 1093.62  11
   3   1  11 5362.28 1168.15  10
   3  -1  12 6160.53 1352.06   9
  -3   1 -12 6348.67 1239.17  12
   3  -1  12 4937.10 1289.85  16
   3   1  12 4421.03 1196.76  16
   3   1  12 4698.78 1293.21  15
   3  -1  12 3627.39 1123.49  15
  -3  -1 -12 6841.83 1431.28  14
  -3   1 -12 4755.06 1221.13  14
  -3   1 -12 3964.84 1191.86  13
  -3  -1 -12 4955.63 1168.84  13
  -3  -1 -12 5449.35 1265.64  11
   3   1  12 3929.71 1090.91  10
   3  -1  13 2190.30 1265.11   9
   3  -1  13-1037.07 1051.96  16
   3   1  13 3542.49 1309.77  16
   3   1  13 1473.32 1088.31  15
[truncated: 3,511,020 more chars]
